# Supplementary material for: X-ray Crystallographic Structure of α-Helical Peptide Stabilized by Hydrocarbon Stapling at i,i + 1 Positions
Source: Int J Mol Sci. 2021 May 19;22(10):5364. doi: 10.3390/ijms22105364 (PMC8160927; doi:10.3390/ijms22105364)
Supplement: Supplementary file 1 [file ijms-22-05364-s001.zip]

Archive with 5 entries (4 files):
- CCDC_2078432.cif
- __MACOSX/
- __MACOSX/._CCDC_2078432.cif
- SI_revised.pdf
- __MACOSX/._SI_revised.pdf
