# Supplementary material for: X-ray Crystallographic Structure of α-Helical Peptide Stabilized by Hydrocarbon Stapling at i,i + 1 Positions
Source: Int J Mol Sci. 2021 May 19;22(10):5364. doi: 10.3390/ijms22105364 (PMC8160927; doi:10.3390/ijms22105364)
Supplement: Supplementary file 1 [file ijms-22-05364-s001.zip › CCDC_2078432.cif]

 
data_MH-2-086
 
_audit_creation_method            'SHELXL-2018/3'
_shelx_SHELXL_version_number      '2018/3'
_chemical_name_systematic         ?
_chemical_name_common             ?
_chemical_melting_point           ?
_chemical_formula_moiety          'C54 H92 N8 O13, C3 H7 N O'
_chemical_formula_sum
 'C57 H99 N9 O14' 
_chemical_formula_weight          1134.45

loop_
 _atom_type_symbol
 _atom_type_description
 _atom_type_scat_dispersion_real
 _atom_type_scat_dispersion_imag
 _atom_type_scat_source
 'C'  'C'   0.0181   0.0091
 'International Tables Vol C Tables 4.2.6.8 and 6.1.1.4'
 'H'  'H'   0.0000   0.0000
 'International Tables Vol C Tables 4.2.6.8 and 6.1.1.4'
 'N'  'N'   0.0311   0.0180
 'International Tables Vol C Tables 4.2.6.8 and 6.1.1.4'
 'O'  'O'   0.0492   0.0322
 'International Tables Vol C Tables 4.2.6.8 and 6.1.1.4'
 
_space_group_crystal_system       orthorhombic
_space_group_IT_number            19
_space_group_name_H-M_alt         'P 21 21 21'
_space_group_name_Hall            'P 2ac 2ab'
 
_shelx_space_group_comment
;
The symmetry employed for this shelxl refinement is uniquely defined
by the following loop, which should always be used as a source of
symmetry information in preference to the above space-group names.
They are only intended as comments.
;
 
loop_
 _space_group_symop_operation_xyz
 'x, y, z'
 '-x+1/2, -y, z+1/2'
 '-x, y+1/2, -z+1/2'
 'x+1/2, -y+1/2, -z'
 
_cell_length_a                    11.35694(5)
_cell_length_b                    19.10383(7)
_cell_length_c                    29.33174(12)
_cell_angle_alpha                 90
_cell_angle_beta                  90
_cell_angle_gamma                 90
_cell_volume                      6363.84(4)
_cell_formula_units_Z             4
_cell_measurement_temperature     93(2)
_cell_measurement_reflns_used   28637
_cell_measurement_theta_min     3.0470
_cell_measurement_theta_max     74.3960
 
_exptl_crystal_description        Block
_exptl_crystal_colour             colorless
_exptl_crystal_density_meas       ?
_exptl_crystal_density_method     ?
_exptl_crystal_density_diffrn     1.184          
_exptl_crystal_F_000              2464
_exptl_transmission_factor_min    ?
_exptl_transmission_factor_max    ?
_exptl_crystal_size_max           0.403
_exptl_crystal_size_mid           0.275
_exptl_crystal_size_min           0.250
_exptl_absorpt_coefficient_mu     0.692
_shelx_estimated_absorpt_T_min    ?
_shelx_estimated_absorpt_T_max    ?
_exptl_absorpt_correction_type            multi-scan
_exptl_absorpt_correction_T_min                   0.78708
_exptl_absorpt_correction_T_max                   1.00000
_exptl_absorpt_process_details
;
CrysAlisPro 1.171.39.20a (Rigaku Oxford Diffraction, 2015)
Empirical absorption correction using spherical harmonics,
 implemented in SCALE3 ABSPACK scaling algorithm.
;
_exptl_absorpt_special_details    ?
_diffrn_ambient_temperature       93(2)
_diffrn_radiation_wavelength      1.54184
_diffrn_radiation_type            CuK\a
_diffrn_source 'fine-focus sealed X-ray tube'
_diffrn_measurement_device_type 'XtaLAB Pro: Kappa single'
_diffrn_measurement_method '\w scans'
_diffrn_detector_area_resol_mean  5.811
_diffrn_reflns_number             32701
_diffrn_reflns_av_unetI/netI      0.0168
_diffrn_reflns_av_R_equivalents   0.0173
_diffrn_reflns_limit_h_min        -13
_diffrn_reflns_limit_h_max        13
_diffrn_reflns_limit_k_min        -22
_diffrn_reflns_limit_k_max        22
_diffrn_reflns_limit_l_min        -34
_diffrn_reflns_limit_l_max        19
_diffrn_reflns_theta_min          2.760
_diffrn_reflns_theta_max          66.589
_diffrn_reflns_theta_full         66.589
_diffrn_measured_fraction_theta_max   1.000
_diffrn_measured_fraction_theta_full  1.000
_diffrn_reflns_Laue_measured_fraction_max    1.000
_diffrn_reflns_Laue_measured_fraction_full   1.000
_diffrn_reflns_point_group_measured_fraction_max   1.000
_diffrn_reflns_point_group_measured_fraction_full  1.000
_reflns_number_total              11273
_reflns_number_gt                 11097
_reflns_threshold_expression      'I > 2\s(I)'
_reflns_Friedel_coverage          0.807
_reflns_Friedel_fraction_max      1.000
_reflns_Friedel_fraction_full     1.000
 
_reflns_special_details
;
 Reflections were merged by SHELXL according to the crystal
 class for the calculation of statistics and refinement.
 
 _reflns_Friedel_fraction is defined as the number of unique
 Friedel pairs measured divided by the number that would be
 possible theoretically, ignoring centric projections and
 systematic absences.
;
 
_computing_data_collection     'CrysAlisPro 1.171.39.20a (Rigaku OD, 2015)'
_computing_cell_refinement     'CrysAlisPro 1.171.39.20a (Rigaku OD, 2015)'
_computing_data_reduction      'CrysAlisPro 1.171.39.20a (Rigaku OD, 2015)'
_computing_structure_solution   'SHELXS-2014/6. (Sheldrick, 2014)'
_computing_structure_refinement 'SHELXL-2018/3 (Sheldrick, 2018)'
_computing_molecular_graphics     ?
_computing_publication_material   ?
_refine_special_details           ?
_refine_ls_structure_factor_coef  Fsqd
_refine_ls_matrix_type            full
_refine_ls_weighting_scheme       calc
_refine_ls_weighting_details
'w=1/[\s^2^(Fo^2^)+(0.0375P)^2^+1.4154P] where P=(Fo^2^+2Fc^2^)/3'
_atom_sites_solution_primary      ?
_atom_sites_solution_secondary    ?
_atom_sites_solution_hydrogens    geom
_refine_ls_hydrogen_treatment     constr
_refine_ls_extinction_method      none
_refine_ls_extinction_coef        .
_refine_ls_abs_structure_details
;
 Flack x determined using 4866 quotients [(I+)-(I-)]/[(I+)+(I-)]
 (Parsons, Flack and Wagner, Acta Cryst. B69 (2013) 249-259).
;
_refine_ls_abs_structure_Flack    0.05(3)
_chemical_absolute_configuration  rm
_refine_ls_number_reflns          11273
_refine_ls_number_parameters      765
_refine_ls_number_restraints      78
_refine_ls_R_factor_all           0.0279
_refine_ls_R_factor_gt            0.0275
_refine_ls_wR_factor_ref          0.0707
_refine_ls_wR_factor_gt           0.0704
_refine_ls_goodness_of_fit_ref    1.038
_refine_ls_restrained_S_all       1.050
_refine_ls_shift/su_max           0.001
_refine_ls_shift/su_mean          0.000
 
loop_
 _atom_site_label
 _atom_site_type_symbol
 _atom_site_fract_x
 _atom_site_fract_y
 _atom_site_fract_z
 _atom_site_U_iso_or_equiv
 _atom_site_adp_type
 _atom_site_occupancy
 _atom_site_site_symmetry_order  
 _atom_site_calc_flag
 _atom_site_refinement_flags_posn
 _atom_site_refinement_flags_adp
 _atom_site_refinement_flags_occupancy
 _atom_site_disorder_assembly
 _atom_site_disorder_group
C1 C 0.0767(3) 0.65720(11) 0.74038(7) 0.0405(6) Uani 1 1 d . . . . .
H1A H 0.036265 0.628254 0.717677 0.061 Uiso 1 1 calc R U . . .
H1B H 0.161962 0.650425 0.737667 0.061 Uiso 1 1 calc R U . . .
H1C H 0.057596 0.706580 0.735174 0.061 Uiso 1 1 calc R U . . .
C2 C -0.0960(2) 0.64030(12) 0.79284(8) 0.0386(5) Uani 1 1 d . . . . .
H2A H -0.118980 0.624270 0.823304 0.058 Uiso 1 1 calc R U . . .
H2B H -0.133311 0.610563 0.769767 0.058 Uiso 1 1 calc R U . . .
H2C H -0.121491 0.688877 0.788588 0.058 Uiso 1 1 calc R U . . .
C3 C 0.1011(2) 0.67793(11) 0.82383(8) 0.0393(5) Uani 1 1 d . . . . .
H3A H 0.185631 0.668061 0.822006 0.059 Uiso 1 1 calc R U . . .
H3B H 0.071819 0.664994 0.854113 0.059 Uiso 1 1 calc R U . . .
H3C H 0.087502 0.727958 0.818642 0.059 Uiso 1 1 calc R U . . .
C4 C 0.0368(2) 0.63597(10) 0.78798(7) 0.0298(5) Uani 1 1 d . . . . .
O4 O 0.07117(13) 0.56175(7) 0.78914(4) 0.0271(3) Uani 1 1 d . . . . .
C5 C 0.04134(17) 0.52121(9) 0.82496(6) 0.0220(4) Uani 1 1 d . . . . .
O5 O 0.01475(13) 0.54192(7) 0.86300(4) 0.0272(3) Uani 1 1 d . . . . .
N1 N 0.04596(13) 0.45325(8) 0.81326(5) 0.0184(3) Uani 1 1 d . . . . .
C11 C -0.00071(16) 0.40026(9) 0.84449(6) 0.0183(3) Uani 1 1 d . . . . .
H11 H -0.083757 0.412387 0.852618 0.022 Uiso 1 1 calc R U . . .
C12 C 0.07198(16) 0.39356(9) 0.88802(6) 0.0175(3) Uani 1 1 d . . . . .
O12 O 0.02428(11) 0.38823(7) 0.92550(4) 0.0233(3) Uani 1 1 d . . . . .
C13 C 0.00004(16) 0.33318(9) 0.81523(6) 0.0211(4) Uani 1 1 d . . . . .
H13A H 0.027411 0.292574 0.833327 0.025 Uiso 1 1 calc R U . . .
H13B H -0.079712 0.323011 0.803317 0.025 Uiso 1 1 calc R U . . .
C14 C 0.06720(16) 0.42592(9) 0.76704(6) 0.0192(4) Uani 1 1 d . . . . .
H14A H 0.137878 0.447470 0.753140 0.023 Uiso 1 1 calc R U . . .
H14B H -0.001516 0.433910 0.746938 0.023 Uiso 1 1 calc R U . . .
C15 C 0.08575(16) 0.34879(9) 0.77608(6) 0.0199(4) Uani 1 1 d . . . . .
H15 H 0.066153 0.320282 0.748514 0.024 Uiso 1 1 calc R U . . .
O15 O 0.20669(11) 0.34074(6) 0.78828(4) 0.0203(3) Uani 1 1 d . . . . .
C16 C 0.24143(18) 0.27003(10) 0.79836(7) 0.0255(4) Uani 1 1 d . . . . .
H16A H 0.190119 0.236643 0.781884 0.031 Uiso 1 1 calc R U . . .
H16B H 0.234052 0.260940 0.831467 0.031 Uiso 1 1 calc R U . . .
C17 C 0.36834(19) 0.26080(11) 0.78342(7) 0.0301(4) Uani 1 1 d . . . . .
H17A H 0.372263 0.267852 0.750020 0.036 Uiso 1 1 calc R U . . .
H17B H 0.391829 0.211815 0.789632 0.036 Uiso 1 1 calc R U . . .
N2 N 0.18880(13) 0.39120(8) 0.88249(5) 0.0193(3) Uani 1 1 d . . . . .
H2 H 0.219152 0.395364 0.855022 0.023 Uiso 1 1 calc R U . . .
C21 C 0.26581(16) 0.38181(9) 0.92146(6) 0.0193(4) Uani 1 1 d . . . . .
H21 H 0.238421 0.339720 0.938734 0.023 Uiso 1 1 calc R U . . .
C22 C 0.26127(15) 0.44482(10) 0.95350(6) 0.0193(4) Uani 1 1 d . . . . .
O22 O 0.25617(11) 0.43658(7) 0.99494(4) 0.0230(3) Uani 1 1 d . . . . .
C23 C 0.39068(17) 0.36812(10) 0.90520(6) 0.0220(4) Uani 1 1 d . . . . .
H23A H 0.414263 0.403626 0.882375 0.026 Uiso 1 1 calc R U . . .
H23B H 0.446295 0.370317 0.931149 0.026 Uiso 1 1 calc R U . . .
O23 O 0.39179(12) 0.30040(7) 0.88547(4) 0.0239(3) Uani 1 1 d . . . . .
C24 C 0.48833(17) 0.28921(10) 0.85459(7) 0.0258(4) Uani 1 1 d . . . . .
H24A H 0.511314 0.239247 0.855537 0.031 Uiso 1 1 calc R U . . .
H24B H 0.556717 0.317241 0.864833 0.031 Uiso 1 1 calc R U . . .
C25 C 0.45823(17) 0.30913(11) 0.80577(6) 0.0265(4) Uani 1 1 d . . . . .
H25A H 0.531336 0.308667 0.787385 0.032 Uiso 1 1 calc R U . . .
H25B H 0.427045 0.357516 0.805473 0.032 Uiso 1 1 calc R U . . .
N3 N 0.26496(14) 0.50812(8) 0.93419(5) 0.0216(3) Uani 1 1 d . . . . .
H3 H 0.270004 0.512093 0.904364 0.026 Uiso 1 1 calc R U . . .
C31 C 0.26062(17) 0.57046(10) 0.96262(6) 0.0229(4) Uani 1 1 d . . . . .
H31 H 0.327645 0.568465 0.984693 0.027 Uiso 1 1 calc R U . . .
C32 C 0.14500(17) 0.57352(9) 0.98991(6) 0.0211(4) Uani 1 1 d . . . . .
O32 O 0.14509(12) 0.59135(7) 1.03012(4) 0.0277(3) Uani 1 1 d . . . . .
C33 C 0.27746(19) 0.63463(10) 0.93209(7) 0.0277(4) Uani 1 1 d . . . . .
H33A H 0.348326 0.626849 0.913101 0.033 Uiso 1 1 calc R U . . .
H33B H 0.209176 0.637620 0.911199 0.033 Uiso 1 1 calc R U . . .
C34 C 0.2907(2) 0.70508(11) 0.95593(7) 0.0300(4) Uani 1 1 d . . . . .
H34 H 0.222396 0.712031 0.976957 0.036 Uiso 1 1 calc R U . . .
C35 C 0.4045(2) 0.70939(13) 0.98346(10) 0.0466(6) Uani 1 1 d . . . . .
H35A H 0.472010 0.702875 0.963095 0.070 Uiso 1 1 calc R U . . .
H35B H 0.404683 0.672701 1.006810 0.070 Uiso 1 1 calc R U . . .
H35C H 0.409816 0.755352 0.998149 0.070 Uiso 1 1 calc R U . . .
C36 C 0.2897(3) 0.76320(12) 0.91985(9) 0.0453(6) Uani 1 1 d . . . . .
H36A H 0.212226 0.764851 0.905167 0.068 Uiso 1 1 calc R U . . .
H36B H 0.350204 0.753577 0.896874 0.068 Uiso 1 1 calc R U . . .
H36C H 0.305972 0.808309 0.934461 0.068 Uiso 1 1 calc R U . . .
N4 N 0.04601(14) 0.55662(8) 0.96721(5) 0.0200(3) Uani 1 1 d . . . . .
H4 H 0.049482 0.546476 0.937972 0.024 Uiso 1 1 calc R U . . .
C41 C -0.06675(17) 0.55504(9) 0.99078(6) 0.0211(4) Uani 1 1 d . . . . .
H41 H -0.082293 0.602653 1.003598 0.025 Uiso 1 1 calc R U . . .
C42 C -0.06523(15) 0.50226(9) 1.03032(6) 0.0181(3) Uani 1 1 d . . . . .
O42 O -0.09625(12) 0.51938(7) 1.06886(4) 0.0225(3) Uani 1 1 d . . . . .
C43 C -0.16384(17) 0.53800(10) 0.95620(6) 0.0230(4) Uani 1 1 d . . . . .
H43A H -0.169593 0.577289 0.934309 0.028 Uiso 1 1 calc R U . . .
H43B H -0.139913 0.495909 0.938826 0.028 Uiso 1 1 calc R U . . .
C44 C -0.28621(17) 0.52487(11) 0.97643(7) 0.0264(4) Uani 1 1 d . . . . .
H44 H -0.281199 0.482678 0.996518 0.032 Uiso 1 1 calc R U . . .
C45 C -0.33034(19) 0.58576(12) 1.00518(8) 0.0351(5) Uani 1 1 d . . . . .
H45A H -0.329195 0.628730 0.986930 0.053 Uiso 1 1 calc R U . . .
H45B H -0.279232 0.591557 1.031834 0.053 Uiso 1 1 calc R U . . .
H45C H -0.411004 0.576223 1.015284 0.053 Uiso 1 1 calc R U . . .
C46 C -0.3720(2) 0.50857(14) 0.93788(8) 0.0397(5) Uani 1 1 d . . . . .
H46A H -0.377353 0.548980 0.917402 0.060 Uiso 1 1 calc R U . . .
H46B H -0.449897 0.498480 0.950658 0.060 Uiso 1 1 calc R U . . .
H46C H -0.343873 0.467776 0.920798 0.060 Uiso 1 1 calc R U . . .
N5 N -0.03146(12) 0.43665(7) 1.01972(5) 0.0159(3) Uani 1 1 d . . . . .
H5 H -0.007735 0.427200 0.991834 0.019 Uiso 1 1 calc R U . . .
C51 C -0.03366(15) 0.38060(9) 1.05406(5) 0.0152(3) Uani 1 1 d . . . . .
C52 C 0.04219(15) 0.40140(8) 1.09515(5) 0.0151(3) Uani 1 1 d . . . . .
O52 O 0.01122(11) 0.39111(6) 1.13472(4) 0.0198(3) Uani 1 1 d . . . . .
C53 C -0.16013(15) 0.36080(9) 1.06668(6) 0.0180(3) Uani 1 1 d . . . . .
H53A H -0.209183 0.403076 1.071200 0.022 Uiso 1 1 calc R U . . .
H53B H -0.162070 0.332219 1.094825 0.022 Uiso 1 1 calc R U . . .
C54 C 0.01354(15) 0.31286(9) 1.03232(6) 0.0182(3) Uani 1 1 d . . . . .
H54A H 0.041675 0.280012 1.056040 0.022 Uiso 1 1 calc R U . . .
H54B H 0.079294 0.323207 1.011206 0.022 Uiso 1 1 calc R U . . .
C55 C -0.20285(16) 0.31830(10) 1.02538(6) 0.0223(4) Uani 1 1 d . . . . .
H55A H -0.238098 0.349501 1.002142 0.027 Uiso 1 1 calc R U . . .
H55B H -0.262457 0.283357 1.034791 0.027 Uiso 1 1 calc R U . . .
C56 C -0.09216(17) 0.28165(10) 1.00626(6) 0.0226(4) Uani 1 1 d . . . . .
H56A H -0.096844 0.230476 1.011259 0.027 Uiso 1 1 calc R U . . .
H56B H -0.084421 0.290587 0.973154 0.027 Uiso 1 1 calc R U . . .
N6 N 0.14860(12) 0.42795(7) 1.08479(5) 0.0156(3) Uani 1 1 d . . . . .
H6 H 0.165214 0.439081 1.056399 0.019 Uiso 1 1 calc R U . . .
C61 C 0.23626(15) 0.43833(9) 1.12026(6) 0.0171(3) Uani 1 1 d . . . . .
H61 H 0.235766 0.395731 1.140071 0.021 Uiso 1 1 calc R U . . .
C62 C 0.21209(15) 0.50142(9) 1.15075(6) 0.0179(4) Uani 1 1 d . . . . .
O62 O 0.25753(12) 0.50429(7) 1.18885(4) 0.0256(3) Uani 1 1 d . . . . .
C63 C 0.35910(15) 0.44442(10) 1.09925(6) 0.0201(4) Uani 1 1 d . . . . .
H63A H 0.415467 0.457724 1.123496 0.024 Uiso 1 1 calc R U . . .
H63B H 0.358299 0.482609 1.076438 0.024 Uiso 1 1 calc R U . . .
C64 C 0.40338(16) 0.37732(10) 1.07614(6) 0.0232(4) Uani 1 1 d . . . . .
H64 H 0.340138 0.360065 1.055247 0.028 Uiso 1 1 calc R U . . .
C65 C 0.4305(2) 0.31963(11) 1.11035(7) 0.0348(5) Uani 1 1 d . . . . .
H65A H 0.492118 0.335575 1.131320 0.052 Uiso 1 1 calc R U . . .
H65B H 0.457778 0.277832 1.094097 0.052 Uiso 1 1 calc R U . . .
H65C H 0.359205 0.308329 1.127646 0.052 Uiso 1 1 calc R U . . .
C66 C 0.51191(18) 0.39464(13) 1.04728(7) 0.0345(5) Uani 1 1 d . . . . .
H66A H 0.540518 0.351977 1.032396 0.052 Uiso 1 1 calc R U . . .
H66B H 0.573882 0.413728 1.066927 0.052 Uiso 1 1 calc R U . . .
H66C H 0.490794 0.429303 1.024044 0.052 Uiso 1 1 calc R U . . .
N7 N 0.14226(13) 0.55168(7) 1.13394(5) 0.0189(3) Uani 1 1 d . . . . .
H7 H 0.113593 0.546957 1.106237 0.023 Uiso 1 1 calc R U . . .
C71 C 0.11235(17) 0.61403(10) 1.16021(6) 0.0221(4) Uani 1 1 d . . . . .
H71 H 0.169025 0.616736 1.186244 0.026 Uiso 1 1 calc R U . . .
C72 C -0.01160(17) 0.61080(10) 1.18060(6) 0.0238(4) Uani 1 1 d . . . . .
O72 O -0.05339(13) 0.66183(7) 1.20051(5) 0.0303(3) Uani 1 1 d . . . . .
C73 C 0.1283(2) 0.68037(10) 1.13192(7) 0.0300(4) Uani 1 1 d . U . . .
H73A H 0.107763 0.721404 1.150937 0.036 Uiso 0.656(4) 1 calc R U P A 1
H73B H 0.072872 0.679088 1.105891 0.036 Uiso 0.656(4) 1 calc R U P A 1
H73C H 0.106660 0.669444 1.100011 0.036 Uiso 0.344(4) 1 calc R U P A 2
H73D H 0.071644 0.715778 1.143137 0.036 Uiso 0.344(4) 1 calc R U P A 2
C74A C 0.2553(3) 0.68999(19) 1.11335(13) 0.0329(5) Uani 0.656(4) 1 d . U P A 1
H74A H 0.268687 0.654095 1.089080 0.040 Uiso 0.656(4) 1 calc R U P A 1
C75A C 0.3493(3) 0.68059(19) 1.14956(13) 0.0383(7) Uani 0.656(4) 1 d . U P A 1
H75A H 0.426620 0.691511 1.136567 0.057 Uiso 0.656(4) 1 calc R U P A 1
H75B H 0.348674 0.632039 1.160349 0.057 Uiso 0.656(4) 1 calc R U P A 1
H75C H 0.333266 0.712139 1.175164 0.057 Uiso 0.656(4) 1 calc R U P A 1
C76A C 0.2639(5) 0.7623(2) 1.09137(16) 0.0394(8) Uani 0.656(4) 1 d . U P A 1
H76A H 0.256468 0.798418 1.114938 0.059 Uiso 0.656(4) 1 calc R U P A 1
H76B H 0.200444 0.767865 1.069000 0.059 Uiso 0.656(4) 1 calc R U P A 1
H76C H 0.340160 0.767078 1.076078 0.059 Uiso 0.656(4) 1 calc R U P A 1
C75B C 0.3441(6) 0.6620(3) 1.1188(2) 0.0367(9) Uani 0.344(4) 1 d . U P A 2
H75D H 0.352030 0.626178 1.142480 0.055 Uiso 0.344(4) 1 calc R U P A 2
H75E H 0.418526 0.687585 1.115754 0.055 Uiso 0.344(4) 1 calc R U P A 2
H75F H 0.324811 0.639538 1.089660 0.055 Uiso 0.344(4) 1 calc R U P A 2
C74B C 0.2468(6) 0.7125(4) 1.1317(3) 0.0335(6) Uani 0.344(4) 1 d . U P A 2
H74B H 0.263270 0.728730 1.163478 0.040 Uiso 0.344(4) 1 calc R U P A 2
C76B C 0.2456(9) 0.7783(5) 1.1009(3) 0.0358(10) Uani 0.344(4) 1 d . U P A 2
H76D H 0.229363 0.764382 1.069360 0.054 Uiso 0.344(4) 1 calc R U P A 2
H76E H 0.322435 0.801499 1.102432 0.054 Uiso 0.344(4) 1 calc R U P A 2
H76F H 0.184279 0.810527 1.111418 0.054 Uiso 0.344(4) 1 calc R U P A 2
N8 N -0.06947(14) 0.54980(9) 1.17676(5) 0.0239(3) Uani 1 1 d . . . . .
H8 H -0.033005 0.513195 1.165256 0.029 Uiso 1 1 calc R U . . .
C81 C -0.19160(17) 0.54316(11) 1.19133(7) 0.0264(4) Uani 1 1 d . . . . .
C82 C -0.20443(17) 0.55894(11) 1.24215(7) 0.0284(4) Uani 1 1 d . . . . .
O82 O -0.28845(13) 0.58713(10) 1.25904(6) 0.0449(4) Uani 1 1 d . . . . .
C83 C -0.27706(19) 0.58784(12) 1.16226(8) 0.0354(5) Uani 1 1 d . . . . .
H83A H -0.323622 0.619563 1.181935 0.043 Uiso 1 1 calc R U . . .
H83B H -0.232887 0.616348 1.139855 0.043 Uiso 1 1 calc R U . . .
C84 C -0.23345(18) 0.46636(11) 1.18387(7) 0.0291(4) Uani 1 1 d . . . . .
H84A H -0.185593 0.443098 1.160076 0.035 Uiso 1 1 calc R U . . .
H84B H -0.227263 0.439124 1.212487 0.035 Uiso 1 1 calc R U . . .
C85 C -0.3568(3) 0.53630(15) 1.13816(10) 0.0553(7) Uani 1 1 d . . . . .
H85A H -0.324764 0.524033 1.107796 0.066 Uiso 1 1 calc R U . . .
H85B H -0.436718 0.556080 1.134243 0.066 Uiso 1 1 calc R U . . .
C86 C -0.35986(19) 0.47248(13) 1.16900(8) 0.0391(5) Uani 1 1 d . . . . .
H86A H -0.412740 0.479996 1.195386 0.047 Uiso 1 1 calc R U . . .
H86B H -0.385638 0.430272 1.152158 0.047 Uiso 1 1 calc R U . . .
O6 O -0.11753(12) 0.53087(8) 1.26681(4) 0.0291(3) Uani 1 1 d . . . . .
C6 C -0.1355(2) 0.53439(13) 1.31570(7) 0.0372(5) Uani 1 1 d . . . . .
H6A H -0.202013 0.504447 1.324215 0.056 Uiso 1 1 calc R U . . .
H6B H -0.152315 0.582832 1.324561 0.056 Uiso 1 1 calc R U . . .
H6C H -0.064270 0.518270 1.331379 0.056 Uiso 1 1 calc R U . . .
C1S C 0.0192(2) 0.36171(14) 1.31797(8) 0.0424(6) Uani 1 1 d . . . . .
H1S1 H 0.029468 0.378995 1.349172 0.064 Uiso 1 1 calc R U . . .
H1S2 H 0.046411 0.313105 1.316126 0.064 Uiso 1 1 calc R U . . .
H1S3 H -0.064245 0.363998 1.309615 0.064 Uiso 1 1 calc R U . . .
C2S C 0.0777(2) 0.38794(12) 1.23859(7) 0.0354(5) Uani 1 1 d . . . . .
H2S1 H 0.131513 0.417816 1.221164 0.053 Uiso 1 1 calc R U . . .
H2S2 H -0.003284 0.396050 1.228363 0.053 Uiso 1 1 calc R U . . .
H2S3 H 0.098490 0.338706 1.233754 0.053 Uiso 1 1 calc R U . . .
N1S N 0.08729(15) 0.40464(9) 1.28688(5) 0.0266(4) Uani 1 1 d . . . . .
C3S C 0.14871(18) 0.46011(11) 1.30078(7) 0.0276(4) Uani 1 1 d . . . . .
H3S H 0.189839 0.486047 1.278194 0.033 Uiso 1 1 calc R U . . .
O1S O 0.15654(14) 0.48052(9) 1.34049(5) 0.0367(4) Uani 1 1 d . . . . .
 
loop_
 _atom_site_aniso_label
 _atom_site_aniso_U_11
 _atom_site_aniso_U_22
 _atom_site_aniso_U_33
 _atom_site_aniso_U_23
 _atom_site_aniso_U_13
 _atom_site_aniso_U_12
C1 0.0675(16) 0.0255(10) 0.0284(11) 0.0098(9) 0.0029(11) 0.0075(11)
C2 0.0502(14) 0.0358(11) 0.0298(11) 0.0016(9) -0.0064(10) 0.0140(10)
C3 0.0576(15) 0.0255(10) 0.0347(12) 0.0004(9) -0.0065(11) 0.0025(10)
C4 0.0496(13) 0.0184(9) 0.0214(9) 0.0031(7) -0.0024(9) 0.0084(9)
O4 0.0448(8) 0.0190(6) 0.0174(6) 0.0045(5) 0.0052(6) 0.0059(6)
C5 0.0283(10) 0.0221(9) 0.0156(8) 0.0031(7) -0.0005(7) 0.0043(8)
O5 0.0416(8) 0.0246(6) 0.0156(6) 0.0004(5) 0.0019(6) 0.0059(6)
N1 0.0228(7) 0.0202(7) 0.0121(6) 0.0022(6) 0.0006(6) 0.0015(6)
C11 0.0180(8) 0.0215(9) 0.0154(8) 0.0018(7) 0.0014(7) 0.0003(7)
C12 0.0224(9) 0.0158(8) 0.0143(8) 0.0011(6) 0.0016(7) 0.0001(7)
O12 0.0253(7) 0.0301(7) 0.0145(6) 0.0023(5) 0.0036(5) -0.0017(5)
C13 0.0217(9) 0.0222(9) 0.0195(8) -0.0001(7) -0.0020(7) -0.0026(7)
C14 0.0212(9) 0.0234(9) 0.0130(8) -0.0001(7) -0.0005(7) 0.0013(7)
C15 0.0224(9) 0.0215(9) 0.0158(8) -0.0016(7) -0.0024(7) -0.0002(7)
O15 0.0212(6) 0.0191(6) 0.0204(6) -0.0003(5) -0.0004(5) 0.0027(5)
C16 0.0304(10) 0.0186(9) 0.0277(10) -0.0016(7) -0.0022(8) 0.0028(8)
C17 0.0339(11) 0.0290(10) 0.0275(10) -0.0038(8) 0.0016(9) 0.0114(9)
N2 0.0208(7) 0.0248(8) 0.0124(7) 0.0017(6) 0.0012(6) 0.0014(6)
C21 0.0218(9) 0.0219(9) 0.0142(8) 0.0034(7) -0.0010(7) -0.0002(7)
C22 0.0148(8) 0.0276(9) 0.0155(8) 0.0021(7) 0.0001(7) 0.0007(7)
O22 0.0244(7) 0.0317(7) 0.0128(6) 0.0022(5) -0.0004(5) 0.0026(6)
C23 0.0228(9) 0.0237(9) 0.0193(9) 0.0024(7) 0.0001(7) 0.0010(7)
O23 0.0266(7) 0.0219(6) 0.0231(6) 0.0022(5) 0.0041(5) 0.0033(5)
C24 0.0238(9) 0.0278(10) 0.0258(10) 0.0033(8) 0.0036(8) 0.0064(8)
C25 0.0242(9) 0.0307(10) 0.0247(10) 0.0038(8) 0.0051(8) 0.0074(8)
N3 0.0262(8) 0.0258(8) 0.0129(7) 0.0001(6) 0.0021(6) -0.0023(7)
C31 0.0252(9) 0.0236(9) 0.0198(9) 0.0013(7) 0.0002(7) -0.0051(8)
C32 0.0280(10) 0.0181(8) 0.0170(8) 0.0016(7) -0.0003(7) -0.0031(7)
O32 0.0324(7) 0.0329(7) 0.0177(6) -0.0046(5) 0.0005(6) -0.0052(6)
C33 0.0344(11) 0.0266(10) 0.0222(9) 0.0013(8) 0.0048(8) -0.0050(8)
C34 0.0359(11) 0.0245(10) 0.0296(10) -0.0025(8) 0.0065(9) -0.0023(8)
C35 0.0468(14) 0.0371(12) 0.0561(15) -0.0055(11) -0.0096(12) -0.0108(11)
C36 0.0662(17) 0.0252(11) 0.0446(13) 0.0015(10) 0.0031(12) -0.0051(11)
N4 0.0251(8) 0.0215(7) 0.0134(7) 0.0016(6) 0.0015(6) -0.0015(6)
C41 0.0252(9) 0.0197(8) 0.0184(8) 0.0012(7) 0.0006(7) 0.0016(7)
C42 0.0174(8) 0.0200(8) 0.0167(8) -0.0006(7) -0.0006(7) -0.0008(7)
O42 0.0282(7) 0.0230(6) 0.0164(6) -0.0016(5) 0.0032(5) 0.0035(5)
C43 0.0267(10) 0.0234(9) 0.0190(9) 0.0028(7) -0.0022(7) 0.0021(8)
C44 0.0252(9) 0.0307(10) 0.0233(9) 0.0035(8) -0.0024(8) 0.0008(8)
C45 0.0288(11) 0.0368(12) 0.0396(12) 0.0030(9) 0.0041(9) 0.0060(9)
C46 0.0287(11) 0.0577(14) 0.0327(11) 0.0044(11) -0.0059(9) -0.0055(10)
N5 0.0183(7) 0.0188(7) 0.0105(6) 0.0006(5) 0.0011(5) 0.0005(6)
C51 0.0169(8) 0.0175(8) 0.0112(7) 0.0001(6) 0.0001(6) -0.0003(7)
C52 0.0179(8) 0.0140(7) 0.0136(8) -0.0002(6) -0.0002(6) 0.0012(7)
O52 0.0217(6) 0.0257(6) 0.0119(6) 0.0011(5) 0.0005(5) -0.0043(5)
C53 0.0156(8) 0.0214(8) 0.0169(8) -0.0003(7) 0.0009(7) -0.0018(7)
C54 0.0210(8) 0.0178(8) 0.0157(8) -0.0004(7) 0.0006(7) 0.0009(7)
C55 0.0210(9) 0.0237(9) 0.0224(9) -0.0024(7) -0.0034(7) -0.0029(7)
C56 0.0266(10) 0.0218(9) 0.0195(9) -0.0044(7) -0.0009(7) -0.0045(8)
N6 0.0165(7) 0.0206(7) 0.0098(6) 0.0010(5) -0.0007(5) -0.0023(6)
C61 0.0168(8) 0.0204(8) 0.0141(8) 0.0011(7) -0.0031(7) -0.0016(7)
C62 0.0164(8) 0.0225(9) 0.0148(8) 0.0003(7) -0.0002(7) -0.0055(7)
O62 0.0304(7) 0.0302(7) 0.0162(6) -0.0030(5) -0.0057(5) -0.0024(6)
C63 0.0158(8) 0.0259(9) 0.0187(8) -0.0004(7) -0.0023(7) -0.0012(7)
C64 0.0202(9) 0.0308(10) 0.0186(9) -0.0034(8) -0.0048(7) 0.0042(8)
C65 0.0474(13) 0.0326(11) 0.0245(10) -0.0049(8) -0.0083(9) 0.0139(10)
C66 0.0197(9) 0.0513(13) 0.0326(11) -0.0105(10) 0.0016(8) 0.0029(9)
N7 0.0211(7) 0.0211(7) 0.0145(7) -0.0034(6) -0.0012(6) -0.0029(6)
C71 0.0246(9) 0.0228(9) 0.0188(9) -0.0059(7) -0.0006(7) -0.0018(7)
C72 0.0247(9) 0.0305(10) 0.0161(8) -0.0045(8) -0.0031(7) 0.0010(8)
O72 0.0311(7) 0.0309(7) 0.0288(7) -0.0120(6) 0.0012(6) 0.0033(6)
C73 0.0401(10) 0.0239(8) 0.0262(9) -0.0023(7) 0.0006(8) -0.0027(8)
C74A 0.0421(10) 0.0267(10) 0.0300(11) -0.0007(9) 0.0014(10) -0.0061(9)
C75A 0.0417(14) 0.0343(13) 0.0389(14) 0.0013(12) -0.0028(13) -0.0124(12)
C76A 0.0511(16) 0.0304(16) 0.0365(16) 0.0008(13) 0.0051(14) -0.0069(14)
C75B 0.0417(17) 0.0321(17) 0.0361(17) 0.0012(15) 0.0015(17) -0.0091(15)
C74B 0.0426(11) 0.0272(11) 0.0308(11) -0.0006(10) 0.0019(11) -0.0060(10)
C76B 0.0471(18) 0.0280(19) 0.0322(19) 0.0002(16) 0.0068(17) -0.0047(17)
N8 0.0214(8) 0.0291(8) 0.0213(8) -0.0079(6) 0.0019(6) -0.0020(7)
C81 0.0209(9) 0.0342(11) 0.0242(10) -0.0056(8) -0.0001(8) -0.0020(8)
C82 0.0183(9) 0.0384(11) 0.0286(10) -0.0091(9) 0.0031(8) -0.0035(8)
O82 0.0239(7) 0.0689(12) 0.0419(9) -0.0224(8) 0.0044(7) 0.0066(8)
C83 0.0284(11) 0.0429(13) 0.0349(11) -0.0012(10) -0.0058(9) 0.0035(9)
C84 0.0248(10) 0.0359(11) 0.0265(10) -0.0081(9) 0.0001(8) -0.0054(8)
C85 0.0470(15) 0.0641(17) 0.0548(16) 0.0117(13) -0.0294(13) -0.0128(13)
C86 0.0236(10) 0.0473(13) 0.0464(13) -0.0032(11) -0.0033(10) -0.0060(10)
O6 0.0268(7) 0.0417(8) 0.0187(6) -0.0050(6) 0.0031(5) -0.0002(6)
C6 0.0377(12) 0.0544(14) 0.0195(10) -0.0065(9) 0.0058(9) -0.0068(11)
C1S 0.0465(14) 0.0530(14) 0.0278(11) 0.0092(10) -0.0007(10) -0.0188(11)
C2S 0.0451(13) 0.0410(12) 0.0202(9) -0.0037(9) -0.0018(9) -0.0161(10)
N1S 0.0302(8) 0.0336(9) 0.0159(7) 0.0018(7) -0.0038(6) -0.0107(7)
C3S 0.0251(10) 0.0357(11) 0.0219(9) -0.0023(8) -0.0037(8) -0.0048(9)
O1S 0.0398(8) 0.0488(9) 0.0215(7) -0.0114(6) -0.0079(6) -0.0030(7)
 
_geom_special_details
;
 All esds (except the esd in the dihedral angle between two l.s. planes)
 are estimated using the full covariance matrix.  The cell esds are taken
 into account individually in the estimation of esds in distances, angles
 and torsion angles; correlations between esds in cell parameters are only
 used when they are defined by crystal symmetry.  An approximate (isotropic)
 treatment of cell esds is used for estimating esds involving l.s. planes.
;
 
loop_
 _geom_bond_atom_site_label_1
 _geom_bond_atom_site_label_2
 _geom_bond_distance
 _geom_bond_site_symmetry_2
 _geom_bond_publ_flag
C1 C4 1.523(3) . ?
C1 H1A 0.9800 . ?
C1 H1B 0.9800 . ?
C1 H1C 0.9800 . ?
C2 C4 1.517(3) . ?
C2 H2A 0.9800 . ?
C2 H2B 0.9800 . ?
C2 H2C 0.9800 . ?
C3 C4 1.510(3) . ?
C3 H3A 0.9800 . ?
C3 H3B 0.9800 . ?
C3 H3C 0.9800 . ?
C4 O4 1.471(2) . ?
O4 C5 1.349(2) . ?
C5 O5 1.222(2) . ?
C5 N1 1.344(2) . ?
N1 C11 1.465(2) . ?
N1 C14 1.473(2) . ?
C11 C12 1.526(2) . ?
C11 C13 1.542(2) . ?
C11 H11 1.0000 . ?
C12 O12 1.230(2) . ?
C12 N2 1.337(2) . ?
C13 C15 1.535(2) . ?
C13 H13A 0.9900 . ?
C13 H13B 0.9900 . ?
C14 C15 1.512(2) . ?
C14 H14A 0.9900 . ?
C14 H14B 0.9900 . ?
C15 O15 1.428(2) . ?
C15 H15 1.0000 . ?
O15 C16 1.438(2) . ?
C16 C17 1.517(3) . ?
C16 H16A 0.9900 . ?
C16 H16B 0.9900 . ?
C17 C25 1.524(3) . ?
C17 H17A 0.9900 . ?
C17 H17B 0.9900 . ?
N2 C21 1.450(2) . ?
N2 H2 0.8800 . ?
C21 C23 1.519(3) . ?
C21 C22 1.528(2) . ?
C21 H21 1.0000 . ?
C22 O22 1.227(2) . ?
C22 N3 1.336(2) . ?
C23 O23 1.417(2) . ?
C23 H23A 0.9900 . ?
C23 H23B 0.9900 . ?
O23 C24 1.438(2) . ?
C24 C25 1.521(3) . ?
C24 H24A 0.9900 . ?
C24 H24B 0.9900 . ?
C25 H25A 0.9900 . ?
C25 H25B 0.9900 . ?
N3 C31 1.455(2) . ?
N3 H3 0.8800 . ?
C31 C33 1.530(3) . ?
C31 C32 1.539(3) . ?
C31 H31 1.0000 . ?
C32 O32 1.227(2) . ?
C32 N4 1.346(2) . ?
C33 C34 1.524(3) . ?
C33 H33A 0.9900 . ?
C33 H33B 0.9900 . ?
C34 C35 1.526(3) . ?
C34 C36 1.534(3) . ?
C34 H34 1.0000 . ?
C35 H35A 0.9800 . ?
C35 H35B 0.9800 . ?
C35 H35C 0.9800 . ?
C36 H36A 0.9800 . ?
C36 H36B 0.9800 . ?
C36 H36C 0.9800 . ?
N4 C41 1.456(2) . ?
N4 H4 0.8800 . ?
C41 C43 1.533(3) . ?
C41 C42 1.537(2) . ?
C41 H41 1.0000 . ?
C42 O42 1.228(2) . ?
C42 N5 1.347(2) . ?
C43 C44 1.532(3) . ?
C43 H43A 0.9900 . ?
C43 H43B 0.9900 . ?
C44 C45 1.522(3) . ?
C44 C46 1.525(3) . ?
C44 H44 1.0000 . ?
C45 H45A 0.9800 . ?
C45 H45B 0.9800 . ?
C45 H45C 0.9800 . ?
C46 H46A 0.9800 . ?
C46 H46B 0.9800 . ?
C46 H46C 0.9800 . ?
N5 C51 1.470(2) . ?
N5 H5 0.8800 . ?
C51 C53 1.531(2) . ?
C51 C52 1.534(2) . ?
C51 C54 1.539(2) . ?
C52 O52 1.228(2) . ?
C52 N6 1.345(2) . ?
C53 C55 1.537(2) . ?
C53 H53A 0.9900 . ?
C53 H53B 0.9900 . ?
C54 C56 1.543(2) . ?
C54 H54A 0.9900 . ?
C54 H54B 0.9900 . ?
C55 C56 1.544(3) . ?
C55 H55A 0.9900 . ?
C55 H55B 0.9900 . ?
C56 H56A 0.9900 . ?
C56 H56B 0.9900 . ?
N6 C61 1.453(2) . ?
N6 H6 0.8800 . ?
C61 C62 1.526(2) . ?
C61 C63 1.530(2) . ?
C61 H61 1.0000 . ?
C62 O62 1.232(2) . ?
C62 N7 1.339(2) . ?
C63 C64 1.535(3) . ?
C63 H63A 0.9900 . ?
C63 H63B 0.9900 . ?
C64 C65 1.522(3) . ?
C64 C66 1.531(3) . ?
C64 H64 1.0000 . ?
C65 H65A 0.9800 . ?
C65 H65B 0.9800 . ?
C65 H65C 0.9800 . ?
C66 H66A 0.9800 . ?
C66 H66B 0.9800 . ?
C66 H66C 0.9800 . ?
N7 C71 1.459(2) . ?
N7 H7 0.8800 . ?
C71 C73 1.526(3) . ?
C71 C72 1.531(3) . ?
C71 H71 1.0000 . ?
C72 O72 1.232(2) . ?
C72 N8 1.343(3) . ?
C73 C74B 1.479(7) . ?
C73 C74A 1.552(4) . ?
C73 H73A 0.9900 . ?
C73 H73B 0.9900 . ?
C73 H73C 0.9900 . ?
C73 H73D 0.9900 . ?
C74A C75A 1.517(5) . ?
C74A C76A 1.528(5) . ?
C74A H74A 1.0000 . ?
C75A H75A 0.9800 . ?
C75A H75B 0.9800 . ?
C75A H75C 0.9800 . ?
C76A H76A 0.9800 . ?
C76A H76B 0.9800 . ?
C76A H76C 0.9800 . ?
C75B C74B 1.516(10) . ?
C75B H75D 0.9800 . ?
C75B H75E 0.9800 . ?
C75B H75F 0.9800 . ?
C74B C76B 1.547(11) . ?
C74B H74B 1.0000 . ?
C76B H76D 0.9800 . ?
C76B H76E 0.9800 . ?
C76B H76F 0.9800 . ?
N8 C81 1.457(2) . ?
N8 H8 0.8800 . ?
C81 C82 1.528(3) . ?
C81 C83 1.548(3) . ?
C81 C84 1.558(3) . ?
C82 O82 1.203(3) . ?
C82 O6 1.336(3) . ?
C83 C85 1.513(3) . ?
C83 H83A 0.9900 . ?
C83 H83B 0.9900 . ?
C84 C86 1.505(3) . ?
C84 H84A 0.9900 . ?
C84 H84B 0.9900 . ?
C85 C86 1.519(4) . ?
C85 H85A 0.9900 . ?
C85 H85B 0.9900 . ?
C86 H86A 0.9900 . ?
C86 H86B 0.9900 . ?
O6 C6 1.450(2) . ?
C6 H6A 0.9800 . ?
C6 H6B 0.9800 . ?
C6 H6C 0.9800 . ?
C1S N1S 1.450(3) . ?
C1S H1S1 0.9800 . ?
C1S H1S2 0.9800 . ?
C1S H1S3 0.9800 . ?
C2S N1S 1.456(2) . ?
C2S H2S1 0.9800 . ?
C2S H2S2 0.9800 . ?
C2S H2S3 0.9800 . ?
N1S C3S 1.332(3) . ?
C3S O1S 1.232(2) . ?
C3S H3S 0.9500 . ?
 
loop_
 _geom_angle_atom_site_label_1
 _geom_angle_atom_site_label_2
 _geom_angle_atom_site_label_3
 _geom_angle
 _geom_angle_site_symmetry_1
 _geom_angle_site_symmetry_3
 _geom_angle_publ_flag
C4 C1 H1A 109.5 . . ?
C4 C1 H1B 109.5 . . ?
H1A C1 H1B 109.5 . . ?
C4 C1 H1C 109.5 . . ?
H1A C1 H1C 109.5 . . ?
H1B C1 H1C 109.5 . . ?
C4 C2 H2A 109.5 . . ?
C4 C2 H2B 109.5 . . ?
H2A C2 H2B 109.5 . . ?
C4 C2 H2C 109.5 . . ?
H2A C2 H2C 109.5 . . ?
H2B C2 H2C 109.5 . . ?
C4 C3 H3A 109.5 . . ?
C4 C3 H3B 109.5 . . ?
H3A C3 H3B 109.5 . . ?
C4 C3 H3C 109.5 . . ?
H3A C3 H3C 109.5 . . ?
H3B C3 H3C 109.5 . . ?
O4 C4 C3 111.55(16) . . ?
O4 C4 C2 108.30(17) . . ?
C3 C4 C2 112.71(19) . . ?
O4 C4 C1 101.47(15) . . ?
C3 C4 C1 110.7(2) . . ?
C2 C4 C1 111.56(19) . . ?
C5 O4 C4 120.32(15) . . ?
O5 C5 N1 123.76(16) . . ?
O5 C5 O4 126.00(17) . . ?
N1 C5 O4 110.24(15) . . ?
C5 N1 C11 119.60(14) . . ?
C5 N1 C14 125.73(14) . . ?
C11 N1 C14 112.96(14) . . ?
N1 C11 C12 112.68(14) . . ?
N1 C11 C13 102.96(13) . . ?
C12 C11 C13 113.14(14) . . ?
N1 C11 H11 109.3 . . ?
C12 C11 H11 109.3 . . ?
C13 C11 H11 109.3 . . ?
O12 C12 N2 122.85(16) . . ?
O12 C12 C11 121.11(16) . . ?
N2 C12 C11 115.99(15) . . ?
C15 C13 C11 104.97(14) . . ?
C15 C13 H13A 110.8 . . ?
C11 C13 H13A 110.8 . . ?
C15 C13 H13B 110.8 . . ?
C11 C13 H13B 110.8 . . ?
H13A C13 H13B 108.8 . . ?
N1 C14 C15 101.94(14) . . ?
N1 C14 H14A 111.4 . . ?
C15 C14 H14A 111.4 . . ?
N1 C14 H14B 111.4 . . ?
C15 C14 H14B 111.4 . . ?
H14A C14 H14B 109.2 . . ?
O15 C15 C14 106.44(14) . . ?
O15 C15 C13 113.69(14) . . ?
C14 C15 C13 103.43(14) . . ?
O15 C15 H15 111.0 . . ?
C14 C15 H15 111.0 . . ?
C13 C15 H15 111.0 . . ?
C15 O15 C16 114.63(14) . . ?
O15 C16 C17 108.09(16) . . ?
O15 C16 H16A 110.1 . . ?
C17 C16 H16A 110.1 . . ?
O15 C16 H16B 110.1 . . ?
C17 C16 H16B 110.1 . . ?
H16A C16 H16B 108.4 . . ?
C16 C17 C25 116.22(16) . . ?
C16 C17 H17A 108.2 . . ?
C25 C17 H17A 108.2 . . ?
C16 C17 H17B 108.2 . . ?
C25 C17 H17B 108.2 . . ?
H17A C17 H17B 107.4 . . ?
C12 N2 C21 120.46(15) . . ?
C12 N2 H2 119.8 . . ?
C21 N2 H2 119.8 . . ?
N2 C21 C23 109.69(14) . . ?
N2 C21 C22 111.52(14) . . ?
C23 C21 C22 111.12(15) . . ?
N2 C21 H21 108.1 . . ?
C23 C21 H21 108.1 . . ?
C22 C21 H21 108.1 . . ?
O22 C22 N3 122.53(17) . . ?
O22 C22 C21 120.65(16) . . ?
N3 C22 C21 116.81(14) . . ?
O23 C23 C21 107.08(15) . . ?
O23 C23 H23A 110.3 . . ?
C21 C23 H23A 110.3 . . ?
O23 C23 H23B 110.3 . . ?
C21 C23 H23B 110.3 . . ?
H23A C23 H23B 108.6 . . ?
C23 O23 C24 113.55(14) . . ?
O23 C24 C25 112.62(15) . . ?
O23 C24 H24A 109.1 . . ?
C25 C24 H24A 109.1 . . ?
O23 C24 H24B 109.1 . . ?
C25 C24 H24B 109.1 . . ?
H24A C24 H24B 107.8 . . ?
C24 C25 C17 113.82(17) . . ?
C24 C25 H25A 108.8 . . ?
C17 C25 H25A 108.8 . . ?
C24 C25 H25B 108.8 . . ?
C17 C25 H25B 108.8 . . ?
H25A C25 H25B 107.7 . . ?
C22 N3 C31 119.79(14) . . ?
C22 N3 H3 120.1 . . ?
C31 N3 H3 120.1 . . ?
N3 C31 C33 108.43(14) . . ?
N3 C31 C32 110.99(15) . . ?
C33 C31 C32 112.37(16) . . ?
N3 C31 H31 108.3 . . ?
C33 C31 H31 108.3 . . ?
C32 C31 H31 108.3 . . ?
O32 C32 N4 122.87(18) . . ?
O32 C32 C31 120.63(17) . . ?
N4 C32 C31 116.49(15) . . ?
C34 C33 C31 116.83(16) . . ?
C34 C33 H33A 108.1 . . ?
C31 C33 H33A 108.1 . . ?
C34 C33 H33B 108.1 . . ?
C31 C33 H33B 108.1 . . ?
H33A C33 H33B 107.3 . . ?
C33 C34 C35 111.96(18) . . ?
C33 C34 C36 108.78(17) . . ?
C35 C34 C36 109.4(2) . . ?
C33 C34 H34 108.9 . . ?
C35 C34 H34 108.9 . . ?
C36 C34 H34 108.9 . . ?
C34 C35 H35A 109.5 . . ?
C34 C35 H35B 109.5 . . ?
H35A C35 H35B 109.5 . . ?
C34 C35 H35C 109.5 . . ?
H35A C35 H35C 109.5 . . ?
H35B C35 H35C 109.5 . . ?
C34 C36 H36A 109.5 . . ?
C34 C36 H36B 109.5 . . ?
H36A C36 H36B 109.5 . . ?
C34 C36 H36C 109.5 . . ?
H36A C36 H36C 109.5 . . ?
H36B C36 H36C 109.5 . . ?
C32 N4 C41 120.31(14) . . ?
C32 N4 H4 119.8 . . ?
C41 N4 H4 119.8 . . ?
N4 C41 C43 108.84(14) . . ?
N4 C41 C42 111.23(14) . . ?
C43 C41 C42 111.60(15) . . ?
N4 C41 H41 108.4 . . ?
C43 C41 H41 108.4 . . ?
C42 C41 H41 108.4 . . ?
O42 C42 N5 122.80(16) . . ?
O42 C42 C41 121.11(16) . . ?
N5 C42 C41 116.07(14) . . ?
C44 C43 C41 115.53(15) . . ?
C44 C43 H43A 108.4 . . ?
C41 C43 H43A 108.4 . . ?
C44 C43 H43B 108.4 . . ?
C41 C43 H43B 108.4 . . ?
H43A C43 H43B 107.5 . . ?
C45 C44 C46 110.89(18) . . ?
C45 C44 C43 112.85(17) . . ?
C46 C44 C43 109.01(16) . . ?
C45 C44 H44 108.0 . . ?
C46 C44 H44 108.0 . . ?
C43 C44 H44 108.0 . . ?
C44 C45 H45A 109.5 . . ?
C44 C45 H45B 109.5 . . ?
H45A C45 H45B 109.5 . . ?
C44 C45 H45C 109.5 . . ?
H45A C45 H45C 109.5 . . ?
H45B C45 H45C 109.5 . . ?
C44 C46 H46A 109.5 . . ?
C44 C46 H46B 109.5 . . ?
H46A C46 H46B 109.5 . . ?
C44 C46 H46C 109.5 . . ?
H46A C46 H46C 109.5 . . ?
H46B C46 H46C 109.5 . . ?
C42 N5 C51 120.98(14) . . ?
C42 N5 H5 119.5 . . ?
C51 N5 H5 119.5 . . ?
N5 C51 C53 111.20(13) . . ?
N5 C51 C52 109.88(13) . . ?
C53 C51 C52 113.64(13) . . ?
N5 C51 C54 108.81(13) . . ?
C53 C51 C54 102.67(13) . . ?
C52 C51 C54 110.35(14) . . ?
O52 C52 N6 122.07(15) . . ?
O52 C52 C51 122.68(15) . . ?
N6 C52 C51 115.13(14) . . ?
C51 C53 C55 103.66(14) . . ?
C51 C53 H53A 111.0 . . ?
C55 C53 H53A 111.0 . . ?
C51 C53 H53B 111.0 . . ?
C55 C53 H53B 111.0 . . ?
H53A C53 H53B 109.0 . . ?
C51 C54 C56 105.02(14) . . ?
C51 C54 H54A 110.7 . . ?
C56 C54 H54A 110.7 . . ?
C51 C54 H54B 110.7 . . ?
C56 C54 H54B 110.7 . . ?
H54A C54 H54B 108.8 . . ?
C53 C55 C56 105.59(14) . . ?
C53 C55 H55A 110.6 . . ?
C56 C55 H55A 110.6 . . ?
C53 C55 H55B 110.6 . . ?
C56 C55 H55B 110.6 . . ?
H55A C55 H55B 108.8 . . ?
C54 C56 C55 106.16(14) . . ?
C54 C56 H56A 110.5 . . ?
C55 C56 H56A 110.5 . . ?
C54 C56 H56B 110.5 . . ?
C55 C56 H56B 110.5 . . ?
H56A C56 H56B 108.7 . . ?
C52 N6 C61 120.33(14) . . ?
C52 N6 H6 119.8 . . ?
C61 N6 H6 119.8 . . ?
N6 C61 C62 113.84(14) . . ?
N6 C61 C63 110.29(14) . . ?
C62 C61 C63 109.88(14) . . ?
N6 C61 H61 107.5 . . ?
C62 C61 H61 107.5 . . ?
C63 C61 H61 107.5 . . ?
O62 C62 N7 123.36(17) . . ?
O62 C62 C61 119.44(16) . . ?
N7 C62 C61 117.20(14) . . ?
C61 C63 C64 114.41(15) . . ?
C61 C63 H63A 108.7 . . ?
C64 C63 H63A 108.7 . . ?
C61 C63 H63B 108.7 . . ?
C64 C63 H63B 108.7 . . ?
H63A C63 H63B 107.6 . . ?
C65 C64 C66 110.96(17) . . ?
C65 C64 C63 112.33(15) . . ?
C66 C64 C63 109.11(16) . . ?
C65 C64 H64 108.1 . . ?
C66 C64 H64 108.1 . . ?
C63 C64 H64 108.1 . . ?
C64 C65 H65A 109.5 . . ?
C64 C65 H65B 109.5 . . ?
H65A C65 H65B 109.5 . . ?
C64 C65 H65C 109.5 . . ?
H65A C65 H65C 109.5 . . ?
H65B C65 H65C 109.5 . . ?
C64 C66 H66A 109.5 . . ?
C64 C66 H66B 109.5 . . ?
H66A C66 H66B 109.5 . . ?
C64 C66 H66C 109.5 . . ?
H66A C66 H66C 109.5 . . ?
H66B C66 H66C 109.5 . . ?
C62 N7 C71 121.92(15) . . ?
C62 N7 H7 119.0 . . ?
C71 N7 H7 119.0 . . ?
N7 C71 C73 111.30(15) . . ?
N7 C71 C72 112.81(15) . . ?
C73 C71 C72 110.81(16) . . ?
N7 C71 H71 107.2 . . ?
C73 C71 H71 107.2 . . ?
C72 C71 H71 107.2 . . ?
O72 C72 N8 122.56(18) . . ?
O72 C72 C71 120.51(17) . . ?
N8 C72 C71 116.90(16) . . ?
C74B C73 C71 117.1(3) . . ?
C71 C73 C74A 113.6(2) . . ?
C71 C73 H73A 108.9 . . ?
C74A C73 H73A 108.9 . . ?
C71 C73 H73B 108.9 . . ?
C74A C73 H73B 108.9 . . ?
H73A C73 H73B 107.7 . . ?
C74B C73 H73C 108.0 . . ?
C71 C73 H73C 108.0 . . ?
C74B C73 H73D 108.0 . . ?
C71 C73 H73D 108.0 . . ?
H73C C73 H73D 107.3 . . ?
C75A C74A C76A 111.0(3) . . ?
C75A C74A C73 113.2(3) . . ?
C76A C74A C73 108.3(3) . . ?
C75A C74A H74A 108.1 . . ?
C76A C74A H74A 108.1 . . ?
C73 C74A H74A 108.1 . . ?
C74A C75A H75A 109.5 . . ?
C74A C75A H75B 109.5 . . ?
H75A C75A H75B 109.5 . . ?
C74A C75A H75C 109.5 . . ?
H75A C75A H75C 109.5 . . ?
H75B C75A H75C 109.5 . . ?
C74A C76A H76A 109.5 . . ?
C74A C76A H76B 109.5 . . ?
H76A C76A H76B 109.5 . . ?
C74A C76A H76C 109.5 . . ?
H76A C76A H76C 109.5 . . ?
H76B C76A H76C 109.5 . . ?
C74B C75B H75D 109.5 . . ?
C74B C75B H75E 109.5 . . ?
H75D C75B H75E 109.5 . . ?
C74B C75B H75F 109.5 . . ?
H75D C75B H75F 109.5 . . ?
H75E C75B H75F 109.5 . . ?
C73 C74B C75B 113.6(5) . . ?
C73 C74B C76B 109.4(6) . . ?
C75B C74B C76B 112.2(6) . . ?
C73 C74B H74B 107.1 . . ?
C75B C74B H74B 107.1 . . ?
C76B C74B H74B 107.1 . . ?
C74B C76B H76D 109.5 . . ?
C74B C76B H76E 109.5 . . ?
H76D C76B H76E 109.5 . . ?
C74B C76B H76F 109.5 . . ?
H76D C76B H76F 109.5 . . ?
H76E C76B H76F 109.5 . . ?
C72 N8 C81 121.13(16) . . ?
C72 N8 H8 119.4 . . ?
C81 N8 H8 119.4 . . ?
N8 C81 C82 111.09(16) . . ?
N8 C81 C83 112.78(17) . . ?
C82 C81 C83 111.64(17) . . ?
N8 C81 C84 109.35(16) . . ?
C82 C81 C84 107.08(17) . . ?
C83 C81 C84 104.51(16) . . ?
O82 C82 O6 122.86(19) . . ?
O82 C82 C81 124.49(19) . . ?
O6 C82 C81 112.25(17) . . ?
C85 C83 C81 105.89(19) . . ?
C85 C83 H83A 110.6 . . ?
C81 C83 H83A 110.6 . . ?
C85 C83 H83B 110.6 . . ?
C81 C83 H83B 110.6 . . ?
H83A C83 H83B 108.7 . . ?
C86 C84 C81 104.98(18) . . ?
C86 C84 H84A 110.7 . . ?
C81 C84 H84A 110.8 . . ?
C86 C84 H84B 110.8 . . ?
C81 C84 H84B 110.7 . . ?
H84A C84 H84B 108.8 . . ?
C83 C85 C86 104.94(19) . . ?
C83 C85 H85A 110.8 . . ?
C86 C85 H85A 110.8 . . ?
C83 C85 H85B 110.8 . . ?
C86 C85 H85B 110.8 . . ?
H85A C85 H85B 108.8 . . ?
C84 C86 C85 102.31(19) . . ?
C84 C86 H86A 111.3 . . ?
C85 C86 H86A 111.3 . . ?
C84 C86 H86B 111.3 . . ?
C85 C86 H86B 111.3 . . ?
H86A C86 H86B 109.2 . . ?
C82 O6 C6 114.40(17) . . ?
O6 C6 H6A 109.5 . . ?
O6 C6 H6B 109.5 . . ?
H6A C6 H6B 109.5 . . ?
O6 C6 H6C 109.5 . . ?
H6A C6 H6C 109.5 . . ?
H6B C6 H6C 109.5 . . ?
N1S C1S H1S1 109.5 . . ?
N1S C1S H1S2 109.5 . . ?
H1S1 C1S H1S2 109.5 . . ?
N1S C1S H1S3 109.5 . . ?
H1S1 C1S H1S3 109.5 . . ?
H1S2 C1S H1S3 109.5 . . ?
N1S C2S H2S1 109.5 . . ?
N1S C2S H2S2 109.5 . . ?
H2S1 C2S H2S2 109.5 . . ?
N1S C2S H2S3 109.5 . . ?
H2S1 C2S H2S3 109.5 . . ?
H2S2 C2S H2S3 109.5 . . ?
C3S N1S C1S 122.46(17) . . ?
C3S N1S C2S 120.72(17) . . ?
C1S N1S C2S 116.61(17) . . ?
O1S C3S N1S 125.37(19) . . ?
O1S C3S H3S 117.3 . . ?
N1S C3S H3S 117.3 . . ?
 
loop_
 _geom_torsion_atom_site_label_1
 _geom_torsion_atom_site_label_2
 _geom_torsion_atom_site_label_3
 _geom_torsion_atom_site_label_4
 _geom_torsion
 _geom_torsion_site_symmetry_1
 _geom_torsion_site_symmetry_2
 _geom_torsion_site_symmetry_3
 _geom_torsion_site_symmetry_4
 _geom_torsion_publ_flag
C3 C4 O4 C5 67.9(2) . . . . ?
C2 C4 O4 C5 -56.7(2) . . . . ?
C1 C4 O4 C5 -174.20(18) . . . . ?
C4 O4 C5 O5 -20.7(3) . . . . ?
C4 O4 C5 N1 159.99(17) . . . . ?
O5 C5 N1 C11 10.3(3) . . . . ?
O4 C5 N1 C11 -170.38(15) . . . . ?
O5 C5 N1 C14 174.27(18) . . . . ?
O4 C5 N1 C14 -6.4(3) . . . . ?
C5 N1 C11 C12 -67.9(2) . . . . ?
C14 N1 C11 C12 126.18(15) . . . . ?
C5 N1 C11 C13 169.89(16) . . . . ?
C14 N1 C11 C13 3.96(19) . . . . ?
N1 C11 C12 O12 136.88(17) . . . . ?
C13 C11 C12 O12 -106.84(19) . . . . ?
N1 C11 C12 N2 -45.6(2) . . . . ?
C13 C11 C12 N2 70.7(2) . . . . ?
N1 C11 C13 C15 19.05(17) . . . . ?
C12 C11 C13 C15 -102.86(16) . . . . ?
C5 N1 C14 C15 169.68(17) . . . . ?
C11 N1 C14 C15 -25.43(19) . . . . ?
N1 C14 C15 O15 -84.28(16) . . . . ?
N1 C14 C15 C13 35.79(17) . . . . ?
C11 C13 C15 O15 80.34(17) . . . . ?
C11 C13 C15 C14 -34.65(17) . . . . ?
C14 C15 O15 C16 179.85(14) . . . . ?
C13 C15 O15 C16 66.65(19) . . . . ?
C15 O15 C16 C17 147.03(15) . . . . ?
O15 C16 C17 C25 59.4(2) . . . . ?
O12 C12 N2 C21 0.2(3) . . . . ?
C11 C12 N2 C21 -177.31(15) . . . . ?
C12 N2 C21 C23 170.03(16) . . . . ?
C12 N2 C21 C22 -66.4(2) . . . . ?
N2 C21 C22 O22 136.55(17) . . . . ?
C23 C21 C22 O22 -100.72(19) . . . . ?
N2 C21 C22 N3 -44.4(2) . . . . ?
C23 C21 C22 N3 78.28(19) . . . . ?
N2 C21 C23 O23 -70.36(18) . . . . ?
C22 C21 C23 O23 165.86(14) . . . . ?
C21 C23 O23 C24 158.96(14) . . . . ?
C23 O23 C24 C25 -90.04(19) . . . . ?
O23 C24 C25 C17 -68.8(2) . . . . ?
C16 C17 C25 C24 75.3(2) . . . . ?
O22 C22 N3 C31 -1.2(3) . . . . ?
C21 C22 N3 C31 179.81(16) . . . . ?
C22 N3 C31 C33 174.96(16) . . . . ?
C22 N3 C31 C32 -61.2(2) . . . . ?
N3 C31 C32 O32 137.83(17) . . . . ?
C33 C31 C32 O32 -100.6(2) . . . . ?
N3 C31 C32 N4 -42.9(2) . . . . ?
C33 C31 C32 N4 78.7(2) . . . . ?
N3 C31 C33 C34 -172.78(18) . . . . ?
C32 C31 C33 C34 64.2(2) . . . . ?
C31 C33 C34 C35 66.5(2) . . . . ?
C31 C33 C34 C36 -172.4(2) . . . . ?
O32 C32 N4 C41 -3.5(3) . . . . ?
C31 C32 N4 C41 177.27(15) . . . . ?
C32 N4 C41 C43 177.14(15) . . . . ?
C32 N4 C41 C42 -59.5(2) . . . . ?
N4 C41 C42 O42 128.49(17) . . . . ?
C43 C41 C42 O42 -109.74(19) . . . . ?
N4 C41 C42 N5 -53.3(2) . . . . ?
C43 C41 C42 N5 68.4(2) . . . . ?
N4 C41 C43 C44 172.34(15) . . . . ?
C42 C41 C43 C44 49.2(2) . . . . ?
C41 C43 C44 C45 56.5(2) . . . . ?
C41 C43 C44 C46 -179.85(17) . . . . ?
O42 C42 N5 C51 2.0(3) . . . . ?
C41 C42 N5 C51 -176.12(14) . . . . ?
C42 N5 C51 C53 69.56(19) . . . . ?
C42 N5 C51 C52 -57.1(2) . . . . ?
C42 N5 C51 C54 -178.06(15) . . . . ?
N5 C51 C52 O52 137.66(16) . . . . ?
C53 C51 C52 O52 12.3(2) . . . . ?
C54 C51 C52 O52 -102.35(18) . . . . ?
N5 C51 C52 N6 -46.23(19) . . . . ?
C53 C51 C52 N6 -171.54(14) . . . . ?
C54 C51 C52 N6 73.76(18) . . . . ?
N5 C51 C53 C55 74.95(17) . . . . ?
C52 C51 C53 C55 -160.44(14) . . . . ?
C54 C51 C53 C55 -41.26(16) . . . . ?
N5 C51 C54 C56 -81.94(16) . . . . ?
C53 C51 C54 C56 35.97(16) . . . . ?
C52 C51 C54 C56 157.42(14) . . . . ?
C51 C53 C55 C56 30.91(18) . . . . ?
C51 C54 C56 C55 -16.96(18) . . . . ?
C53 C55 C56 C54 -8.53(19) . . . . ?
O52 C52 N6 C61 6.8(2) . . . . ?
C51 C52 N6 C61 -169.35(14) . . . . ?
C52 N6 C61 C62 -75.30(19) . . . . ?
C52 N6 C61 C63 160.66(15) . . . . ?
N6 C61 C62 O62 158.95(15) . . . . ?
C63 C61 C62 O62 -76.8(2) . . . . ?
N6 C61 C62 N7 -21.7(2) . . . . ?
C63 C61 C62 N7 102.55(17) . . . . ?
N6 C61 C63 C64 -65.88(19) . . . . ?
C62 C61 C63 C64 167.83(14) . . . . ?
C61 C63 C64 C65 -69.7(2) . . . . ?
C61 C63 C64 C66 166.86(15) . . . . ?
O62 C62 N7 C71 -1.2(3) . . . . ?
C61 C62 N7 C71 179.46(15) . . . . ?
C62 N7 C71 C73 132.40(18) . . . . ?
C62 N7 C71 C72 -102.32(19) . . . . ?
N7 C71 C72 O72 -173.99(17) . . . . ?
C73 C71 C72 O72 -48.4(2) . . . . ?
N7 C71 C72 N8 7.9(2) . . . . ?
C73 C71 C72 N8 133.42(18) . . . . ?
N7 C71 C73 C74B -87.2(4) . . . . ?
C72 C71 C73 C74B 146.4(4) . . . . ?
N7 C71 C73 C74A -58.2(3) . . . . ?
C72 C71 C73 C74A 175.4(2) . . . . ?
C71 C73 C74A C75A -49.0(4) . . . . ?
C71 C73 C74A C76A -172.5(3) . . . . ?
C71 C73 C74B C75B 53.2(7) . . . . ?
C71 C73 C74B C76B 179.4(4) . . . . ?
O72 C72 N8 C81 7.5(3) . . . . ?
C71 C72 N8 C81 -174.41(16) . . . . ?
C72 N8 C81 C82 -60.6(2) . . . . ?
C72 N8 C81 C83 65.6(2) . . . . ?
C72 N8 C81 C84 -178.56(16) . . . . ?
N8 C81 C82 O82 145.5(2) . . . . ?
C83 C81 C82 O82 18.6(3) . . . . ?
C84 C81 C82 O82 -95.2(3) . . . . ?
N8 C81 C82 O6 -41.6(2) . . . . ?
C83 C81 C82 O6 -168.43(17) . . . . ?
C84 C81 C82 O6 77.7(2) . . . . ?
N8 C81 C83 C85 115.6(2) . . . . ?
C82 C81 C83 C85 -118.5(2) . . . . ?
C84 C81 C83 C85 -3.1(2) . . . . ?
N8 C81 C84 C86 -143.30(17) . . . . ?
C82 C81 C84 C86 96.24(19) . . . . ?
C83 C81 C84 C86 -22.3(2) . . . . ?
C81 C83 C85 C86 27.2(3) . . . . ?
C81 C84 C86 C85 38.9(2) . . . . ?
C83 C85 C86 C84 -41.2(3) . . . . ?
O82 C82 O6 C6 2.7(3) . . . . ?
C81 C82 O6 C6 -170.40(17) . . . . ?
C1S N1S C3S O1S 1.1(3) . . . . ?
C2S N1S C3S O1S 175.9(2) . . . . ?
 
_refine_diff_density_max    0.260
_refine_diff_density_min   -0.175
_refine_diff_density_rms    0.034

_shelx_res_file
;
TITL 20210210_MH-2-086 in P2(1)2(1)2(1)
    MH-2-086.res
    created by SHELXL-2018/3 at 15:59:38 on 10-Feb-2021
CELL 1.54184  11.356938  19.103828  29.331737  90.0000  90.0000  90.0000
ZERR    4.00   0.000045   0.000074   0.000119   0.0000   0.0000   0.0000
LATT  -1
SYMM  1/2 - X, - Y, 1/2 + Z
SYMM  - X, 1/2 + Y, 1/2 - Z
SYMM  1/2 + X, 1/2 - Y, - Z
SFAC  C    H    N    O
UNIT  228 396 36 56
MERG   2
SHEL 999 0.84
SIMU 0.001 C73 C74A C75A C76A C74B C75B C76B
FMAP   2
PLAN   20
ACTA
HTAB
BOND   $H
CONF
L.S.  40
TEMP  -180.00
WGHT    0.037500    1.415400
FVAR       3.23234   0.65584
MOLE  1
C1    1    0.076716    0.657199    0.740383    11.00000    0.06750    0.02552 =
         0.02837    0.00976    0.00289    0.00752
AFIX 137
H1A   2    0.036265    0.628254    0.717677    11.00000   -1.50000
H1B   2    0.161962    0.650425    0.737667    11.00000   -1.50000
H1C   2    0.057596    0.706580    0.735174    11.00000   -1.50000
AFIX   0
C2    1   -0.096001    0.640304    0.792840    11.00000    0.05019    0.03579 =
         0.02980    0.00162   -0.00639    0.01395
AFIX 137
H2A   2   -0.118980    0.624270    0.823304    11.00000   -1.50000
H2B   2   -0.133311    0.610563    0.769767    11.00000   -1.50000
H2C   2   -0.121491    0.688877    0.788588    11.00000   -1.50000
AFIX   0
C3    1    0.101084    0.677930    0.823833    11.00000    0.05764    0.02554 =
         0.03466    0.00037   -0.00651    0.00251
AFIX 137
H3A   2    0.185631    0.668061    0.822006    11.00000   -1.50000
H3B   2    0.071819    0.664994    0.854113    11.00000   -1.50000
H3C   2    0.087502    0.727958    0.818642    11.00000   -1.50000
AFIX   0
C4    1    0.036817    0.635973    0.787981    11.00000    0.04965    0.01842 =
         0.02138    0.00306   -0.00245    0.00841
O4    4    0.071171    0.561752    0.789138    11.00000    0.04484    0.01901 =
         0.01745    0.00450    0.00520    0.00592
C5    1    0.041336    0.521212    0.824963    11.00000    0.02834    0.02212 =
         0.01559    0.00307   -0.00054    0.00428
O5    4    0.014750    0.541917    0.863004    11.00000    0.04156    0.02462 =
         0.01556    0.00037    0.00195    0.00585
N1    3    0.045962    0.453249    0.813262    11.00000    0.02281    0.02024 =
         0.01207    0.00224    0.00063    0.00146
C11   1   -0.000712    0.400260    0.844492    11.00000    0.01802    0.02155 =
         0.01543    0.00177    0.00140    0.00034
AFIX  13
H11   2   -0.083757    0.412387    0.852618    11.00000   -1.20000
AFIX   0
C12   1    0.071984    0.393561    0.888018    11.00000    0.02240    0.01581 =
         0.01432    0.00110    0.00164    0.00006
O12   4    0.024282    0.388230    0.925505    11.00000    0.02528    0.03010 =
         0.01453    0.00228    0.00357   -0.00175
C13   1    0.000037    0.333176    0.815229    11.00000    0.02167    0.02216 =
         0.01949   -0.00006   -0.00203   -0.00263
AFIX  23
H13A  2    0.027411    0.292574    0.833327    11.00000   -1.20000
H13B  2   -0.079712    0.323011    0.803317    11.00000   -1.20000
AFIX   0
C14   1    0.067200    0.425919    0.767043    11.00000    0.02122    0.02337 =
         0.01298   -0.00008   -0.00046    0.00126
AFIX  23
H14A  2    0.137878    0.447470    0.753140    11.00000   -1.20000
H14B  2   -0.001516    0.433910    0.746938    11.00000   -1.20000
AFIX   0
C15   1    0.085747    0.348792    0.776081    11.00000    0.02237    0.02151 =
         0.01582   -0.00156   -0.00235   -0.00021
AFIX  13
H15   2    0.066153    0.320282    0.748514    11.00000   -1.20000
AFIX   0
O15   4    0.206694    0.340736    0.788280    11.00000    0.02125    0.01915 =
         0.02042   -0.00032   -0.00036    0.00267
C16   1    0.241430    0.270035    0.798362    11.00000    0.03037    0.01857 =
         0.02768   -0.00163   -0.00220    0.00281
AFIX  23
H16A  2    0.190119    0.236643    0.781884    11.00000   -1.20000
H16B  2    0.234052    0.260940    0.831467    11.00000   -1.20000
AFIX   0
C17   1    0.368336    0.260801    0.783424    11.00000    0.03387    0.02896 =
         0.02752   -0.00384    0.00163    0.01135
AFIX  23
H17A  2    0.372263    0.267852    0.750020    11.00000   -1.20000
H17B  2    0.391829    0.211815    0.789632    11.00000   -1.20000
AFIX   0
N2    3    0.188799    0.391195    0.882492    11.00000    0.02078    0.02479 =
         0.01243    0.00172    0.00120    0.00138
AFIX  43
H2    2    0.219152    0.395364    0.855022    11.00000   -1.20000
AFIX   0
C21   1    0.265814    0.381806    0.921458    11.00000    0.02176    0.02188 =
         0.01423    0.00336   -0.00097   -0.00024
AFIX  13
H21   2    0.238421    0.339720    0.938734    11.00000   -1.20000
AFIX   0
C22   1    0.261266    0.444824    0.953505    11.00000    0.01481    0.02759 =
         0.01547    0.00211    0.00008    0.00070
O22   4    0.256171    0.436581    0.994938    11.00000    0.02440    0.03167 =
         0.01282    0.00216   -0.00043    0.00257
C23   1    0.390677    0.368117    0.905199    11.00000    0.02281    0.02374 =
         0.01932    0.00242    0.00006    0.00098
AFIX  23
H23A  2    0.414263    0.403626    0.882375    11.00000   -1.20000
H23B  2    0.446295    0.370317    0.931149    11.00000   -1.20000
AFIX   0
O23   4    0.391787    0.300400    0.885472    11.00000    0.02663    0.02186 =
         0.02310    0.00216    0.00410    0.00332
C24   1    0.488328    0.289214    0.854595    11.00000    0.02376    0.02779 =
         0.02578    0.00330    0.00358    0.00641
AFIX  23
H24A  2    0.511314    0.239247    0.855537    11.00000   -1.20000
H24B  2    0.556717    0.317241    0.864833    11.00000   -1.20000
AFIX   0
C25   1    0.458230    0.309126    0.805766    11.00000    0.02417    0.03067 =
         0.02474    0.00384    0.00512    0.00738
AFIX  23
H25A  2    0.531336    0.308667    0.787385    11.00000   -1.20000
H25B  2    0.427045    0.357516    0.805473    11.00000   -1.20000
AFIX   0
N3    3    0.264960    0.508122    0.934190    11.00000    0.02623    0.02580 =
         0.01290    0.00009    0.00213   -0.00225
AFIX  43
H3    2    0.270004    0.512093    0.904364    11.00000   -1.20000
AFIX   0
C31   1    0.260617    0.570456    0.962623    11.00000    0.02519    0.02360 =
         0.01980    0.00127    0.00021   -0.00510
AFIX  13
H31   2    0.327645    0.568465    0.984693    11.00000   -1.20000
AFIX   0
C32   1    0.144997    0.573520    0.989915    11.00000    0.02802    0.01810 =
         0.01705    0.00163   -0.00028   -0.00314
O32   4    0.145093    0.591350    1.030119    11.00000    0.03241    0.03295 =
         0.01771   -0.00461    0.00046   -0.00523
C33   1    0.277459    0.634635    0.932089    11.00000    0.03441    0.02659 =
         0.02225    0.00131    0.00479   -0.00500
AFIX  23
H33A  2    0.348326    0.626849    0.913101    11.00000   -1.20000
H33B  2    0.209176    0.637620    0.911199    11.00000   -1.20000
AFIX   0
C34   1    0.290716    0.705084    0.955931    11.00000    0.03588    0.02453 =
         0.02955   -0.00254    0.00647   -0.00233
AFIX  13
H34   2    0.222396    0.712031    0.976957    11.00000   -1.20000
AFIX   0
C35   1    0.404480    0.709388    0.983458    11.00000    0.04678    0.03708 =
         0.05608   -0.00546   -0.00963   -0.01084
AFIX 137
H35A  2    0.472010    0.702875    0.963095    11.00000   -1.50000
H35B  2    0.404683    0.672701    1.006810    11.00000   -1.50000
H35C  2    0.409816    0.755352    0.998149    11.00000   -1.50000
AFIX   0
C36   1    0.289686    0.763202    0.919851    11.00000    0.06616    0.02517 =
         0.04456    0.00152    0.00308   -0.00515
AFIX 137
H36A  2    0.212226    0.764851    0.905167    11.00000   -1.50000
H36B  2    0.350204    0.753577    0.896874    11.00000   -1.50000
H36C  2    0.305972    0.808309    0.934461    11.00000   -1.50000
AFIX   0
N4    3    0.046014    0.556618    0.967206    11.00000    0.02513    0.02151 =
         0.01339    0.00162    0.00146   -0.00150
AFIX  43
H4    2    0.049482    0.546476    0.937972    11.00000   -1.20000
AFIX   0
C41   1   -0.066755    0.555036    0.990780    11.00000    0.02522    0.01973 =
         0.01842    0.00116    0.00055    0.00162
AFIX  13
H41   2   -0.082293    0.602653    1.003598    11.00000   -1.20000
AFIX   0
C42   1   -0.065234    0.502265    1.030321    11.00000    0.01743    0.02001 =
         0.01674   -0.00059   -0.00059   -0.00084
O42   4   -0.096247    0.519381    1.068858    11.00000    0.02816    0.02303 =
         0.01643   -0.00163    0.00318    0.00354
C43   1   -0.163843    0.537997    0.956202    11.00000    0.02673    0.02338 =
         0.01896    0.00284   -0.00225    0.00209
AFIX  23
H43A  2   -0.169593    0.577289    0.934309    11.00000   -1.20000
H43B  2   -0.139913    0.495909    0.938826    11.00000   -1.20000
AFIX   0
C44   1   -0.286206    0.524873    0.976435    11.00000    0.02519    0.03066 =
         0.02327    0.00346   -0.00242    0.00084
AFIX  13
H44   2   -0.281199    0.482678    0.996518    11.00000   -1.20000
AFIX   0
C45   1   -0.330336    0.585764    1.005178    11.00000    0.02882    0.03679 =
         0.03958    0.00299    0.00410    0.00597
AFIX 137
H45A  2   -0.329195    0.628730    0.986930    11.00000   -1.50000
H45B  2   -0.279232    0.591557    1.031834    11.00000   -1.50000
H45C  2   -0.411004    0.576223    1.015284    11.00000   -1.50000
AFIX   0
C46   1   -0.371996    0.508571    0.937879    11.00000    0.02875    0.05765 =
         0.03274    0.00436   -0.00589   -0.00553
AFIX 137
H46A  2   -0.377353    0.548980    0.917402    11.00000   -1.50000
H46B  2   -0.449897    0.498480    0.950658    11.00000   -1.50000
H46C  2   -0.343873    0.467776    0.920798    11.00000   -1.50000
AFIX   0
N5    3   -0.031464    0.436652    1.019723    11.00000    0.01832    0.01878 =
         0.01050    0.00060    0.00107    0.00048
AFIX  43
H5    2   -0.007735    0.427200    0.991834    11.00000   -1.20000
AFIX   0
C51   1   -0.033665    0.380601    1.054063    11.00000    0.01691    0.01747 =
         0.01115    0.00014    0.00011   -0.00031
C52   1    0.042191    0.401404    1.095155    11.00000    0.01786    0.01400 =
         0.01359   -0.00015   -0.00024    0.00123
O52   4    0.011221    0.391105    1.134717    11.00000    0.02170    0.02574 =
         0.01190    0.00106    0.00053   -0.00427
C53   1   -0.160129    0.360803    1.066682    11.00000    0.01565    0.02136 =
         0.01688   -0.00031    0.00087   -0.00184
AFIX  23
H53A  2   -0.209183    0.403076    1.071200    11.00000   -1.20000
H53B  2   -0.162070    0.332219    1.094825    11.00000   -1.20000
AFIX   0
C54   1    0.013544    0.312864    1.032318    11.00000    0.02102    0.01778 =
         0.01574   -0.00042    0.00061    0.00093
AFIX  23
H54A  2    0.041675    0.280012    1.056040    11.00000   -1.20000
H54B  2    0.079294    0.323207    1.011206    11.00000   -1.20000
AFIX   0
C55   1   -0.202849    0.318299    1.025378    11.00000    0.02100    0.02365 =
         0.02238   -0.00235   -0.00337   -0.00287
AFIX  23
H55A  2   -0.238098    0.349501    1.002142    11.00000   -1.20000
H55B  2   -0.262457    0.283357    1.034791    11.00000   -1.20000
AFIX   0
C56   1   -0.092156    0.281651    1.006265    11.00000    0.02657    0.02181 =
         0.01953   -0.00442   -0.00088   -0.00448
AFIX  23
H56A  2   -0.096844    0.230476    1.011259    11.00000   -1.20000
H56B  2   -0.084421    0.290587    0.973154    11.00000   -1.20000
AFIX   0
N6    3    0.148600    0.427948    1.084792    11.00000    0.01648    0.02059 =
         0.00982    0.00104   -0.00075   -0.00233
AFIX  43
H6    2    0.165214    0.439081    1.056399    11.00000   -1.20000
AFIX   0
C61   1    0.236257    0.438327    1.120257    11.00000    0.01682    0.02039 =
         0.01406    0.00107   -0.00314   -0.00157
AFIX  13
H61   2    0.235766    0.395731    1.140071    11.00000   -1.20000
AFIX   0
C62   1    0.212092    0.501419    1.150749    11.00000    0.01637    0.02253 =
         0.01477    0.00035   -0.00019   -0.00548
O62   4    0.257526    0.504289    1.188848    11.00000    0.03041    0.03021 =
         0.01617   -0.00302   -0.00569   -0.00240
C63   1    0.359104    0.444419    1.099250    11.00000    0.01577    0.02591 =
         0.01869   -0.00041   -0.00235   -0.00118
AFIX  23
H63A  2    0.415467    0.457724    1.123496    11.00000   -1.20000
H63B  2    0.358299    0.482609    1.076438    11.00000   -1.20000
AFIX   0
C64   1    0.403382    0.377324    1.076135    11.00000    0.02023    0.03076 =
         0.01858   -0.00345   -0.00483    0.00416
AFIX  13
H64   2    0.340138    0.360065    1.055247    11.00000   -1.20000
AFIX   0
C65   1    0.430539    0.319627    1.110346    11.00000    0.04742    0.03258 =
         0.02454   -0.00486   -0.00827    0.01390
AFIX 137
H65A  2    0.492118    0.335575    1.131320    11.00000   -1.50000
H65B  2    0.457778    0.277832    1.094097    11.00000   -1.50000
H65C  2    0.359205    0.308329    1.127646    11.00000   -1.50000
AFIX   0
C66   1    0.511913    0.394642    1.047278    11.00000    0.01972    0.05127 =
         0.03258   -0.01047    0.00156    0.00286
AFIX 137
H66A  2    0.540518    0.351977    1.032396    11.00000   -1.50000
H66B  2    0.573882    0.413728    1.066927    11.00000   -1.50000
H66C  2    0.490794    0.429303    1.024044    11.00000   -1.50000
AFIX   0
N7    3    0.142262    0.551683    1.133939    11.00000    0.02107    0.02114 =
         0.01450   -0.00343   -0.00116   -0.00294
AFIX  43
H7    2    0.113593    0.546957    1.106237    11.00000   -1.20000
AFIX   0
C71   1    0.112350    0.614027    1.160213    11.00000    0.02456    0.02284 =
         0.01878   -0.00590   -0.00059   -0.00181
AFIX  13
H71   2    0.169025    0.616736    1.186244    11.00000   -1.20000
AFIX   0
C72   1   -0.011603    0.610802    1.180598    11.00000    0.02465    0.03050 =
         0.01611   -0.00449   -0.00309    0.00098
O72   4   -0.053388    0.661835    1.200508    11.00000    0.03110    0.03093 =
         0.02884   -0.01202    0.00119    0.00332
C73   1    0.128325    0.680374    1.131919    11.00000    0.04006    0.02387 =
         0.02616   -0.00228    0.00057   -0.00267
PART 1
AFIX  23
H73A  2    0.107763    0.721404    1.150937    21.00000   -1.20000
H73B  2    0.072872    0.679088    1.105891    21.00000   -1.20000
AFIX  23
PART 2
H73C  2    0.106660    0.669444    1.100011   -21.00000   -1.20000
H73D  2    0.071644    0.715778    1.143137   -21.00000   -1.20000
AFIX   0
PART 0
PART  1
C74A  1    0.255278    0.689988    1.113347    21.00000    0.04211    0.02673 =
         0.02997   -0.00072    0.00138   -0.00611
AFIX  13
H74A  2    0.268687    0.654095    1.089080    21.00000   -1.20000
AFIX   0
C75A  1    0.349274    0.680588    1.149560    21.00000    0.04173    0.03428 =
         0.03888    0.00134   -0.00282   -0.01240
AFIX 137
H75A  2    0.426620    0.691511    1.136567    21.00000   -1.50000
H75B  2    0.348674    0.632039    1.160349    21.00000   -1.50000
H75C  2    0.333266    0.712139    1.175164    21.00000   -1.50000
AFIX   0
C76A  1    0.263857    0.762322    1.091370    21.00000    0.05113    0.03040 =
         0.03653    0.00075    0.00507   -0.00686
AFIX 137
H76A  2    0.256468    0.798418    1.114938    21.00000   -1.50000
H76B  2    0.200444    0.767865    1.069000    21.00000   -1.50000
H76C  2    0.340160    0.767078    1.076078    21.00000   -1.50000
AFIX   0
PART  2
C75B  1    0.344147    0.661989    1.118753   -21.00000    0.04172    0.03211 =
         0.03613    0.00125    0.00149   -0.00914
AFIX 137
H75D  2    0.352030    0.626178    1.142480   -21.00000   -1.50000
H75E  2    0.418526    0.687585    1.115754   -21.00000   -1.50000
H75F  2    0.324811    0.639538    1.089660   -21.00000   -1.50000
AFIX   0
C74B  1    0.246816    0.712515    1.131694   -21.00000    0.04260    0.02718 =
         0.03075   -0.00061    0.00185   -0.00600
AFIX  13
H74B  2    0.263270    0.728730    1.163478   -21.00000   -1.20000
AFIX   0
C76B  1    0.245613    0.778254    1.100905   -21.00000    0.04710    0.02797 =
         0.03222    0.00016    0.00677   -0.00470
AFIX 137
H76D  2    0.229363    0.764382    1.069360   -21.00000   -1.50000
H76E  2    0.322435    0.801499    1.102432   -21.00000   -1.50000
H76F  2    0.184279    0.810527    1.111418   -21.00000   -1.50000
AFIX   0
PART  0
N8    3   -0.069472    0.549797    1.176764    11.00000    0.02141    0.02912 =
         0.02127   -0.00786    0.00194   -0.00202
AFIX  43
H8    2   -0.033005    0.513195    1.165256    11.00000   -1.20000
AFIX   0
C81   1   -0.191598    0.543161    1.191331    11.00000    0.02094    0.03420 =
         0.02420   -0.00559   -0.00010   -0.00196
C82   1   -0.204434    0.558941    1.242146    11.00000    0.01834    0.03835 =
         0.02856   -0.00913    0.00305   -0.00348
O82   4   -0.288447    0.587133    1.259044    11.00000    0.02389    0.06886 =
         0.04187   -0.02236    0.00437    0.00660
C83   1   -0.277059    0.587838    1.162257    11.00000    0.02843    0.04293 =
         0.03491   -0.00120   -0.00577    0.00355
AFIX  23
H83A  2   -0.323622    0.619563    1.181935    11.00000   -1.20000
H83B  2   -0.232887    0.616348    1.139855    11.00000   -1.20000
AFIX   0
C84   1   -0.233452    0.466360    1.183872    11.00000    0.02477    0.03592 =
         0.02647   -0.00814    0.00011   -0.00540
AFIX  23
H84A  2   -0.185593    0.443098    1.160076    11.00000   -1.20000
H84B  2   -0.227263    0.439124    1.212487    11.00000   -1.20000
AFIX   0
C85   1   -0.356786    0.536295    1.138155    11.00000    0.04696    0.06413 =
         0.05481    0.01173   -0.02943   -0.01280
AFIX  23
H85A  2   -0.324764    0.524033    1.107796    11.00000   -1.20000
H85B  2   -0.436718    0.556080    1.134243    11.00000   -1.20000
AFIX   0
C86   1   -0.359863    0.472485    1.169002    11.00000    0.02360    0.04726 =
         0.04644   -0.00316   -0.00331   -0.00596
AFIX  23
H86A  2   -0.412740    0.479996    1.195386    11.00000   -1.20000
H86B  2   -0.385638    0.430272    1.152158    11.00000   -1.20000
AFIX   0
O6    4   -0.117527    0.530874    1.266814    11.00000    0.02680    0.04168 =
         0.01873   -0.00499    0.00306   -0.00023
C6    1   -0.135487    0.534391    1.315704    11.00000    0.03774    0.05443 =
         0.01952   -0.00650    0.00580   -0.00678
AFIX 137
H6A   2   -0.202013    0.504447    1.324215    11.00000   -1.50000
H6B   2   -0.152315    0.582832    1.324561    11.00000   -1.50000
H6C   2   -0.064270    0.518270    1.331379    11.00000   -1.50000
AFIX   0
C1S   1    0.019217    0.361708    1.317967    11.00000    0.04648    0.05297 =
         0.02778    0.00915   -0.00070   -0.01880
AFIX 137
H1S1  2    0.029468    0.378995    1.349172    11.00000   -1.50000
H1S2  2    0.046411    0.313105    1.316126    11.00000   -1.50000
H1S3  2   -0.064245    0.363998    1.309615    11.00000   -1.50000
AFIX   0
C2S   1    0.077720    0.387939    1.238594    11.00000    0.04509    0.04102 =
         0.02015   -0.00371   -0.00178   -0.01606
AFIX 137
H2S1  2    0.131513    0.417816    1.221164    11.00000   -1.50000
H2S2  2   -0.003284    0.396050    1.228363    11.00000   -1.50000
H2S3  2    0.098490    0.338706    1.233754    11.00000   -1.50000
AFIX   0
N1S   3    0.087292    0.404644    1.286885    11.00000    0.03021    0.03357 =
         0.01592    0.00185   -0.00379   -0.01069
C3S   1    0.148709    0.460111    1.300778    11.00000    0.02512    0.03569 =
         0.02189   -0.00234   -0.00371   -0.00482
AFIX  43
H3S   2    0.189839    0.486047    1.278194    11.00000   -1.20000
AFIX   0
O1S   4    0.156537    0.480518    1.340488    11.00000    0.03980    0.04876 =
         0.02153   -0.01140   -0.00786   -0.00298
HKLF    4


REM  20210210_MH-2-086 in P2(1)2(1)2(1)
REM wR2 = 0.0707, GooF = S = 1.038, Restrained GooF = 1.050 for all data
REM R1 = 0.0275 for 11097 Fo > 4sig(Fo) and 0.0279 for all 11273 data
REM 765 parameters refined using 78 restraints

END

WGHT      0.0375      1.4153

REM Instructions for potential hydrogen bonds
HTAB C2 O5
HTAB C3 O5
EQIV $1 -x-1/2, -y+1, z-1/2
HTAB C13 O82_$1
EQIV $2 -x+1/2, -y+1, z-1/2
HTAB C14 O62_$2
HTAB C14 O82_$1
HTAB C16 O23
HTAB N2 O15
HTAB C23 O1S_$2
EQIV $3 x+1/2, -y+1/2, -z+2
HTAB C24 O52_$3
HTAB C25 O72_$2
HTAB N3 O1S_$2
HTAB N4 O5
HTAB N5 O12
HTAB C53 O42
HTAB N6 O22
HTAB N7 O32
HTAB C73 O32
HTAB N8 O52
HTAB C84 O52
HTAB C6 O1S
HTAB C2S O62

REM Highest difference peak  0.260,  deepest hole -0.175,  1-sigma level  0.034
Q1    1  -0.3946  0.5600  1.1586  11.00000  0.05    0.26
Q2    1   0.2695  0.7643  0.7599  11.00000  0.05    0.20
Q3    1  -0.4021  0.5456  1.1175  11.00000  0.05    0.17
Q4    1   0.0695  0.5937  1.0378  11.00000  0.05    0.15
Q5    1   0.2986  0.4410  1.1100  11.00000  0.05    0.15
Q6    1   0.1598  0.7228  0.9547  11.00000  0.05    0.14
Q7    1   0.2173  0.6669  0.9503  11.00000  0.05    0.14
Q8    1  -0.2517  0.6443  1.1571  11.00000  0.05    0.13
Q9    1   0.2009  0.5838  0.9714  11.00000  0.05    0.13
Q10   1  -0.0974  0.3748  1.0615  11.00000  0.05    0.13
Q11   1   0.2218  0.4748  1.1336  11.00000  0.05    0.13
Q12   1  -0.0571  0.5269  1.1500  11.00000  0.05    0.12
Q13   1  -0.2940  0.6350  1.2392  11.00000  0.05    0.12
Q14   1   0.3381  0.2923  1.1175  11.00000  0.05    0.12
Q15   1  -0.2707  0.6203  1.2808  11.00000  0.05    0.12
Q16   1  -0.1670  0.5020  1.0638  11.00000  0.05    0.11
Q17   1  -0.3058  0.6169  1.0364  11.00000  0.05    0.11
Q18   1   0.0601  0.4423  0.7916  11.00000  0.05    0.11
Q19   1   0.0405  0.3990  0.8652  11.00000  0.05    0.11
Q20   1  -0.3334  0.5012  1.1438  11.00000  0.05    0.10
;
_shelx_res_checksum   79534

_shelx_hkl_file
;
   0   0   2 4948.38 89.4337   1
   0   0   3 19.9238 8.86828   1
   0   0  -3 695.584 17.2660   1
   0   0   4 19685.9 338.782   1
   0   0  -4 19253.6 338.984   1
   0   0  -5 22.2369 22.5214   2
   0   0   5 178.376 15.9947   1
   0   0  -6 166022. 2880.75   2
   0   0   6 171439. 2856.48   1
   0   0   7 52.0106 15.4998   1
   0   0   8 108818. 1843.82   1
   0   0   9 54.0490 15.6305   1
   0   0  10 35527.7 753.163   2
   0   0  10 43850.6 719.886   1
   0   0  11 68.0553 17.0099   1
   0   0  12 321.632 24.2471   1
   0   0  13 40.8384 15.1043   1
   0   0 -14 4896.54 132.201   8
   0   0  14 4611.73 110.871   1
   0   0 -15 13.9176 23.1601   6
   0   0 -15 113.354 31.0376   8
   0   0 -16 40806.9 757.601   8
   0   0 -16 41143.8 758.714   6
   0   0 -17 91.9085 30.4734   6
   0   0 -17 29.9209 29.5627   8
   0   0 -18 29000.4 581.030   6
   0   0 -18 30107.8 584.198   8
   0   0 -19 59.6541 34.1026   6
   0   0 -19 169.828 42.7745   8
   0   0 -20 17887.6 385.583   8
   0   0 -20 17285.6 381.819   6
   0   0 -21 5.30015 40.5081   8
   0   0 -21 17.0967 35.3758   6
   0   0 -22 559.577 58.6931   6
   0   0 -22 658.668 66.8940   8
   0   0 -23 24.2358 42.8311   6
   0   0 -23 62.0722 49.5783   8
   0   0 -24 1078.66 79.9177   6
   0   0 -24 1188.13 84.4632   8
   0   0 -25 50.7598 44.5945   6
   0   0 -25-10.2890 51.7025   8
   0   0 -26 4346.09 162.405   8
   0   0 -26 4237.19 154.533   6
   0   0 -27 16.6884 51.6619   8
   0   0 -27 5.78826 41.3812   6
   0   0 -28 24827.6 525.105   8
   0   0 -28 24470.7 513.388   6
   0   0 -29 39.6267 54.0841   8
   0   0 -29 89.9253 40.4124   6
   0   0 -30 463.068 63.8177   8
   0   0 -31-1.71458 43.6181   8
   0   0 -32 909.822 67.6746   8
   0   0 -33 35.3386 36.1973   8
   0   0 -34 1219.14 62.0715   8
   0   0 -35 59.6940 22.5310   8
   0   1   1 40958.0 694.355   3
   0   1  -2 4766.55 91.5609   1
   0  -1   3 693.396 23.9748   1
   0   1  -3 875.224 26.2629   1
   0  -1  -4 15916.8 291.640   2
   0  -1   4 15675.9 280.405   1
   0   1  -4 15720.1 280.540   1
   0  -1   5 55695.9 956.985   1
   0   1  -5 56606.3 958.793   1
   0  -1  -5 55812.1 972.706   2
   0  -1   6 413953. 7105.51   1
   0   1   6 426762. 7101.86   1
   0   1  -6 431982. 7108.73   1
   0  -1  -6 422534. 7126.20   2
   0   1   7 85900.0 1444.88   1
   0  -1  -7 84147.0 1473.82   2
   0  -1   7 85188.3 1449.01   1
   0   1  -7 84685.7 1450.67   1
   0  -1  -8 105542. 1848.14   2
   0  -1   8 107010. 1818.79   1
   0   1  -8 105797. 1821.76   1
   0   1   8 108962. 1815.68   1
   0  -1  -9 134716. 2381.67   2
   0   1  -9 139841. 2350.52   1
   0   1   9 139362. 2342.13   1
   0  -1   9 138193. 2346.24   1
   0  -1  10 22864.0 406.856   1
   0   1  10 21738.5 400.627   1
   0  -1 -10 22715.8 448.242   2
   0  -1  11 27043.7 490.485   1
   0   1  11 27384.5 486.240   1
   0  -1  12 20634.8 395.268   1
   0   1  12 22134.0 390.904   1
   0   1  13 12056.4 233.814   1
   0   1 -14 44.3744 25.7424   8
   0  -1 -14 44.9960 24.5218   8
   0   1  14 18.9490 13.4943   1
   0  -1 -15 1587.13 71.8259   6
   0  -1 -15 1725.52 74.2573   8
   0   1 -15 1600.61 73.5663   8
   0   1 -15 1771.02 75.4048   6
   0   1  15 1655.97 52.5406   1
   0  -1 -16 1715.24 77.0005   6
   0   1 -16 1805.27 79.3283   6
   0  -1 -16 1827.12 80.0587   8
   0   1  16 2044.76 107.369   3
   0   1 -16 1777.84 81.2025   8
   0  -1 -17 19826.4 410.567   8
   0   1 -17 19738.0 410.948   6
   0  -1 -17 19719.4 410.511   6
   0   1 -17 19977.5 412.773   8
   0   1 -18 3027.48 111.234   6
   0   1 -18 2883.56 109.515   8
   0  -1 -18 3081.17 112.020   8
   0  -1 -18 2877.95 108.269   6
   0   1 -19 826.684 61.9059   6
   0  -1 -19 915.193 65.2163   8
   0  -1 -19 822.981 62.3764   6
   0   1 -20 44469.6 829.703   8
   0   1 -20 44032.6 826.402   6
   0  -1 -20 43840.0 828.701   8
   0  -1 -20 42634.0 823.668   6
   0   1 -21 1719.16 92.9131   6
   0   1 -21 1775.00 94.5236   8
   0  -1 -21 1873.30 92.4306   6
   0  -1 -21 1721.49 92.5941   8
   0  -1 -22 139.350 43.8202   6
   0  -1 -22 133.364 47.4169   8
   0   1 -22 162.884 45.1900   6
   0   1 -22 208.027 47.3991   8
   0  -1 -23 13887.4 339.585   8
   0  -1 -23 14713.1 338.624   6
   0   1 -23 14457.1 341.970   8
   0   1 -23 14221.6 337.685   6
   0  -1 -24 326.709 51.4737   6
   0  -1 -24 325.364 55.1524   8
   0   1 -24 383.531 59.6454   8
   0   1 -24 343.409 57.1263   6
   0   1 -25 1791.91 105.699   8
   0  -1 -25 1922.01 101.239   6
   0  -1 -25 1872.12 108.049   8
   0   1 -25 2070.88 105.144   6
   0  -1 -26 1048.04 83.9370   8
   0   1 -26 1189.45 82.6518   6
   0   1 -26 1140.47 89.3336   8
   0  -1 -26 1068.18 78.1905   6
   0   1 -27 4253.86 159.051   8
   0  -1 -27 4228.75 158.347   8
   0  -1 -27 4158.58 149.465   6
   0   1 -27 3960.16 149.160   6
   0  -1 -28 14437.2 348.475   8
   0   1 -28 14536.8 339.772   6
   0  -1 -28 14320.2 336.221   6
   0   1 -28 14587.3 348.722   8
   0  -1 -29 3798.64 147.144   8
   0   1 -29 3914.96 140.146   6
   0  -1 -29 3816.36 136.268   6
   0   1 -29 3789.40 147.925   8
   0   1 -30 19504.0 414.857   6
   0   1 -30 19786.1 429.925   8
   0  -1 -30 19659.2 429.752   8
   0   1 -31 665.179 68.2944   8
   0  -1 -31 629.491 65.3197   8
   0  -1 -32 257.284 50.1075   8
   0   1 -32 220.506 49.0033   8
   0   1 -33 106.668 39.3777   8
   0  -1 -33 117.569 37.8081   8
   0  -1 -34 3687.94 111.294   8
   0   1 -34 3743.56 114.042   8
   0  -1 -35 2103.97 69.7025   8
   0   1 -35 2097.50 72.2934   8
   0  -2   1 80096.7 1352.70   4
   0  -2  -1 80105.3 1359.45   3
   0   2   1 81493.4 1359.36   3
   0   2  -2 2913.54 67.4972   1
   0   2   2 2910.03 66.9913   3
   0   2  -3 115896. 1953.97   1
   0   2   3 115163. 1955.96   3
   0   2  -4 19949.2 358.830   1
   0   2  -5 481443. 8073.59   1
   0  -2   6 151541. 2526.04   1
   0  -2  -6 147730. 2541.21   2
   0   2  -6 148227. 2528.00   1
   0  -2   7 65754.9 1150.45   2
   0  -2  -7 65511.1 1143.90   2
   0  -2   7 68069.3 1124.86   1
   0   2  -8 76399.6 1314.03   1
   0  -2  -8 75906.7 1334.26   2
   0  -2   8 77276.7 1309.48   1
   0  -2   8 74605.1 1339.15   2
   0   2   9 6161.71 129.615   1
   0   2  -9 6307.25 143.614   1
   0  -2  -9 6178.84 162.334   2
   0  -2   9 5775.08 164.193   2
   0  -2   9 6306.50 137.468   1
   0   2  10 122370. 2024.91   1
   0   2 -10 124971. 2041.14   1
   0  -2 -10 118405. 2071.34   2
   0  -2 -11 18840.1 396.315   2
   0   2 -11 18717.1 362.986   1
   0   2  11 19056.5 348.711   1
   0   2 -12 66513.7 1152.28   1
   0   2  12 65652.2 1131.57   1
   0  -2 -12 64359.8 1192.86   2
   0   2  13 13083.5 251.680   1
   0   2 -14 3551.95 112.500   8
   0  -2 -14 3526.02 110.841   8
   0   2 -14 3622.70 112.922   6
   0   2  14 3821.76 91.5433   1
   0  -2 -15 28994.5 556.405   8
   0   2 -15 29580.9 559.187   8
   0   2  15 28967.9 520.078   1
   0  -2 -15 28246.7 554.016   6
   0   2 -15 28757.2 557.574   6
   0   2 -16 30804.7 555.732   8
   0   2  16 33146.3 620.912   3
   0  -2 -16 29652.4 552.208   8
   0  -2 -16 28415.6 549.808   6
   0   2  16 26399.6 501.996   1
   0   2 -16 29550.0 554.250   6
   0   2 -17 3602.57 123.012   6
   0  -2 -17 3426.22 119.198   6
   0   2 -17 3770.76 124.729   8
   0  -2 -17 3667.60 122.050   8
   0  -2 -18 3506.47 122.222   6
   0   2 -18 3614.32 125.452   8
   0   2 -18 3605.93 125.174   6
   0  -2 -18 3657.27 124.742   8
   0  -2 -19 674.600 59.7820   8
   0   2 -19 612.438 56.5294   8
   0   2 -19 545.982 55.2572   6
   0  -2 -19 758.774 58.3745   6
   0  -2 -20 10601.0 262.423   8
   0   2 -20 10721.7 262.569   8
   0  -2 -20 10365.0 259.380   6
   0   2 -20 10483.9 261.239   6
   0  -2 -21 275.850 46.1955   6
   0   2 -21 232.334 49.6362   8
   0   2 -21 216.903 45.1659   6
   0  -2 -21 201.108 48.2990   8
   0  -2 -22 7958.52 219.068   6
   0   2 -22 7983.40 222.890   8
   0   2 -22 7930.74 221.574   6
   0  -2 -22 7609.62 220.650   8
   0   2 -23 2237.14 109.230   6
   0  -2 -23 2142.86 104.149   6
   0   2 -23 2415.29 112.800   8
   0  -2 -23 1991.27 107.866   8
   0  -2 -24 8937.10 248.136   8
   0   2 -24 9172.59 249.924   8
   0  -2 -24 8875.72 243.181   6
   0   2 -24 8971.89 246.618   6
   0  -2 -25 34101.2 686.370   8
   0   2 -25 33978.5 685.369   8
   0   2 -25 34149.4 680.378   6
   0  -2 -25 33698.3 675.558   6
   0  -2 -26 506.543 59.8273   6
   0  -2 -26 529.164 69.3023   8
   0   2 -26 447.010 67.0578   8
   0   2 -26 487.258 62.1517   6
   0  -2 -27 25438.7 525.028   6
   0   2 -27 24729.4 534.321   8
   0   2 -27 25475.6 529.856   6
   0  -2 -27 24939.4 535.334   8
   0   2 -28 73.8988 44.6748   6
   0  -2 -28 58.6174 40.5085   6
   0  -2 -28 79.9130 50.9206   8
   0   2 -28 38.7243 50.0743   8
   0   2 -29 944.627 71.1021   6
   0   2 -29 1052.53 87.4678   8
   0  -2 -29 1011.63 80.7173   8
   0   2 -30 5373.72 165.129   6
   0   2 -30 5589.90 178.998   8
   0  -2 -30 5530.70 177.512   8
   0   2 -31 815.371 69.0577   8
   0  -2 -31 755.745 69.4462   8
   0  -2 -32 4524.02 144.311   8
   0   2 -32 4628.40 147.441   8
   0  -2 -33 196.308 39.2979   8
   0   2 -33 231.011 41.5808   8
   0   2 -34 395.456 41.9575   8
   0  -2 -34 347.047 36.9785   8
   0  -2 -35 1734.17 60.6127   8
   0   2 -35 1935.03 68.5871   8
   0  -3   0 23.7494 13.1669   3
   0   3   0 154.700 13.7568   4
   0  -3   1 22982.4 398.972   4
   0  -3  -1 22800.9 406.252   3
   0   3  -1 23457.3 398.739   4
   0   3   2 22731.0 403.355   3
   0  -3   2 22647.3 391.289   4
   0   3   3 13821.5 262.318   3
   0   3  -3 14168.6 264.827   1
   0   3  -4 270517. 4489.58   1
   0   3   4 262590. 4489.65   3
   0   3   5 989382. 16667.2   3
   0   3  -5 999999. 16663.6   1
   0   3  -6 1452.88 56.1604   1
   0   3   6 1517.63 60.0853   3
   0   3  -7 132319. 2240.67   1
   0  -3  -7 131867. 2253.48   2
   0   3   7 130035. 2251.32   3
   0   3   8 135231. 2270.80   3
   0  -3  -8 133584. 2271.60   2
   0   3  -8 127072. 2252.31   1
   0  -3   8 135131. 2283.45   2
   0  -3  -9 7313.98 185.231   2
   0   3  -9 7452.99 169.920   1
   0  -3   9 7444.30 192.133   2
   0   3   9 7397.96 183.470   3
   0   3 -10 70601.9 1200.47   1
   0  -3  10 70832.1 1234.89   2
   0  -3 -10 71059.0 1225.72   2
   0  -3  11 18444.2 398.858   2
   0   3 -11 19201.2 367.670   1
   0  -3 -11 18372.3 390.772   2
   0   3  11 18032.2 342.622   1
   0  -3  12 64906.9 1170.26   2
   0   3 -12 63025.6 1122.71   1
   0   3  12 63291.2 1097.93   1
   0  -3 -12 63464.8 1158.84   2
   0  -3  13 61742.8 1166.35   2
   0   3 -13 61450.4 1111.36   8
   0  -3 -13 62231.0 1158.83   2
   0   3 -13 64305.3 1119.30   1
   0   3  13 63757.2 1090.53   1
   0  -3  14 9499.20 264.154   2
   0  -3 -14 9873.02 265.103   2
   0   3 -14 9893.67 221.839   8
   0   3  14 9282.04 193.213   1
   0  -3 -14 9527.82 220.914   8
   0   3 -14 10190.4 226.028   1
   0   3 -14 9662.19 222.991   6
   0   3 -15 19544.4 388.604   6
   0   3  15 18108.6 428.327   3
   0  -3 -15 19782.8 387.362   8
   0  -3  15 18465.0 438.628   2
   0   3 -15 19726.2 387.380   8
   0   3  15 18157.8 347.205   1
   0  -3 -16 12097.8 278.483   8
   0   3 -16 12272.4 280.429   6
   0  -3 -16 12193.2 277.791   6
   0  -3  16 12754.0 340.538   2
   0   3 -16 12680.0 280.546   8
   0   3 -17 74151.3 1313.71   6
   0  -3 -17 71361.9 1307.87   6
   0  -3 -17 71435.3 1308.74   8
   0  -3 -18 3025.77 113.937   8
   0   3 -18 2975.56 114.718   8
   0  -3 -18 3081.03 113.351   6
   0   3 -18 3084.92 115.480   6
   0  -3 -19 31687.7 618.953   8
   0   3 -19 32649.8 619.400   8
   0   3 -19 30775.5 617.459   6
   0  -3 -19 30678.1 613.440   6
   0   3 -20 1127.04 77.8809   8
   0  -3 -20 1070.12 71.7729   6
   0   3 -20 1075.89 75.3247   6
   0  -3 -20 1198.38 76.5602   8
   0   3 -21 36482.8 691.770   8
   0  -3 -21 33977.4 684.380   6
   0  -3 -21 34755.0 689.586   8
   0   3 -21 35049.2 689.823   6
   0   3 -22 9626.72 253.277   6
   0  -3 -22 9628.66 251.086   6
   0  -3 -22 9445.44 253.891   8
   0   3 -22 9399.48 255.279   8
   0  -3 -23 2134.57 103.912   6
   0  -3 -23 2163.28 111.008   8
   0   3 -23 2110.35 106.509   6
   0   3 -23 2272.98 112.405   8
   0   3 -24 900.658 78.6546   8
   0  -3 -24 819.870 68.1825   6
   0  -3 -24 827.422 78.2899   8
   0   3 -24 776.015 74.0765   6
   0  -3 -25 5049.21 176.034   8
   0  -3 -25 4798.56 165.773   6
   0   3 -25 4853.16 170.015   6
   0   3 -25 5073.45 176.615   8
   0  -3 -26 16653.8 388.139   8
   0  -3 -26 16257.2 376.167   6
   0   3 -26 16346.0 385.952   8
   0   3 -26 16931.7 385.261   6
   0   3 -27 1357.53 89.3825   6
   0  -3 -27 1434.88 96.1030   8
   0  -3 -27 1399.61 85.4543   6
   0   3 -27 1395.24 98.1609   8
   0  -3 -28 14159.4 343.844   8
   0   3 -28 14522.3 339.204   6
   0   3 -28 14210.2 345.552   8
   0  -3 -29 35112.4 692.564   8
   0   3 -29 34573.8 691.333   8
   0   3 -29 34735.1 682.663   6
   0   3 -30 47.0711 37.7835   6
   0  -3 -30 103.002 47.9163   8
   0   3 -30-7.22777 49.0533   8
   0   3 -31 4547.57 142.074   6
   0   3 -31 4563.05 152.942   8
   0  -3 -31 4745.62 154.224   8
   0  -3 -32 5122.92 154.017   8
   0   3 -32 5261.77 158.409   8
   0   3 -33 4111.31 127.045   8
   0  -3 -33 3730.62 118.935   8
   0   3 -34 1216.59 62.6719   8
   0  -3 -34 1216.60 56.7291   8
   0   3 -35 201.157 28.6068   8
   0   4   0 78967.6 1344.69   4
   0  -4   0 79964.9 1349.23   3
   0  -4  -1 21466.0 387.756   3
   0   4  -1 21873.1 379.075   4
   0   4   1 21618.0 383.351   4
   0  -4   2 18644.9 325.651   4
   0  -4  -2 18235.0 338.714   3
   0  -4   3 66302.8 1126.87   4
   0   4   3 65806.8 1144.43   3
   0   4  -3 67379.9 1152.21   1
   0   4  -4 1169.17 51.6002   1
   0   4   4 1169.87 50.9555   3
   0   4  -5 54027.3 938.421   1
   0   4   5 52685.6 937.014   3
   0   4   6 210403. 3590.84   3
   0   4  -6 212944. 3588.18   1
   0   4   7 2790.01 92.9454   3
   0   4  -7 2780.17 87.7371   1
   0  -4  -8 19335.2 380.015   2
   0   4   8 18401.7 374.019   3
   0   4  -8 18525.7 366.224   1
   0   4   9 54562.8 962.509   3
   0   4  -9 51552.9 944.101   1
   0  -4  -9 53765.8 964.933   2
   0  -4  10 5028.67 158.379   2
   0   4 -10 5069.70 135.485   1
   0   4  10 4893.26 148.333   3
   0  -4 -10 5226.58 153.589   2
   0   4  11 183925. 3102.37   3
   0   4 -11 177657. 3075.81   1
   0  -4 -11 177355. 3102.53   2
   0  -4  11 181948. 3115.30   2
   0   4 -12 1212.56 58.8375   8
   0   4  12 1339.49 80.5722   3
   0   4  12 1217.82 50.4424   1
   0  -4  12 1149.53 82.7567   2
   0  -4 -12 1268.89 79.1524   2
   0   4 -12 1252.23 64.4103   1
   0   4 -13 145131. 2478.72   1
   0   4  13 139865. 2443.21   1
   0  -4 -13 145636. 2517.83   2
   0   4 -13 141362. 2468.33   6
   0  -4  13 147747. 2531.18   2
   0   4  13 151460. 2519.35   3
   0   4 -13 142993. 2464.40   8
   0   4 -14 14207.5 299.777   8
   0   4  14 13198.0 272.058   1
   0  -4 -14 13849.8 342.275   2
   0  -4  14 14359.8 353.804   2
   0   4 -14 14454.2 309.359   1
   0   4  14 14378.7 342.728   3
   0   4 -14 14385.5 302.095   6
   0   4 -15 89200.7 1566.33   1
   0  -4 -15 88044.4 1556.84   8
   0  -4 -15 90767.1 1624.16   2
   0   4 -15 89193.7 1556.13   8
   0   4  15 86762.5 1517.94   1
   0  -4  15 90805.7 1631.14   2
   0   4 -15 88999.9 1557.94   6
   0   4 -16 3618.55 124.303   6
   0   4 -16 3716.54 123.817   8
   0  -4 -16 3730.50 123.581   8
   0  -4  16 3816.06 165.145   2
   0   4 -16 3917.12 128.138   1
   0   4 -17 6573.37 177.967   8
   0   4 -17 6211.57 176.733   6
   0  -4 -17 6334.73 176.691   8
   0   4 -18 2988.88 119.293   8
   0   4 -18 3155.23 119.661   6
   0  -4 -18 3117.30 118.644   8
   0  -4 -18 3238.66 117.282   6
   0   4 -19 9099.02 232.610   6
   0  -4 -19 8539.23 224.968   6
   0  -4 -19 8269.54 226.302   8
   0   4 -19 8791.34 230.362   8
   0   4 -20 612.334 64.2699   8
   0  -4 -20 646.130 62.1124   8
   0  -4 -20 599.831 58.7578   6
   0   4 -20 620.332 61.2971   6
   0  -4 -21 5133.23 165.653   6
   0   4 -21 5026.04 170.403   8
   0  -4 -21 5512.65 174.243   8
   0   4 -21 5068.24 169.246   6
   0  -4 -22 4257.37 153.821   8
   0  -4 -22 3923.87 146.235   6
   0   4 -22 4268.21 153.994   6
   0   4 -22 4081.49 155.157   8
   0  -4 -23 5913.76 184.710   6
   0   4 -23 5746.28 189.176   8
   0   4 -23 5964.84 190.379   6
   0  -4 -23 5832.14 190.828   8
   0   4 -24 20254.7 454.226   6
   0  -4 -24 20956.8 460.398   8
   0  -4 -24 20204.4 448.475   6
   0   4 -24 21044.5 459.376   8
   0  -4 -25 20394.5 447.066   8
   0   4 -25 19553.7 442.455   8
   0   4 -25 19600.4 439.117   6
   0  -4 -25 19113.0 430.542   6
   0  -4 -26 190.870 46.3150   6
   0   4 -26 234.816 57.8695   6
   0   4 -26 183.112 60.8166   8
   0  -4 -26 203.558 59.1929   8
   0   4 -27 495.230 63.5463   6
   0  -4 -27 499.495 66.8738   8
   0  -4 -27 422.896 54.3938   6
   0   4 -27 461.705 70.3667   8
   0   4 -28 543.254 63.9047   6
   0  -4 -28 611.518 69.1172   8
   0   4 -28 629.360 74.2326   8
   0   4 -29 203.326 56.8899   8
   0  -4 -29 197.797 54.4825   8
   0   4 -29 291.094 52.9448   6
   0   4 -30 1851.96 98.2518   8
   0  -4 -30 1922.61 97.8234   8
   0   4 -30 1794.89 90.3280   6
   0   4 -31 1455.52 83.9964   8
   0  -4 -31 1427.04 81.9997   8
   0   4 -31 1468.15 76.1433   6
   0  -4 -32 1338.35 73.8697   8
   0   4 -32 1486.00 79.5658   8
   0   4 -33 260.743 42.7778   8
   0  -4 -33 220.450 35.4121   8
   0   4 -34 109.198 32.4825   8
   0  -4 -34 116.960 25.7251   8
   0   4 -35 389.018 33.1664   8
   0   5   0 89.0864 18.6596   4
   0  -5   0 16.1700 17.6227   3
   0   5  -1 255079. 4283.01   4
   0  -5  -1 253766. 4293.58   3
   0   5   1 255490. 4288.21   4
   0  -5   1 255643. 4287.27   3
   0  -5   2 17343.3 308.738   4
   0   5   2 17067.3 317.422   4
   0   5  -3 63904.2 1115.73   1
   0  -5   3 63461.3 1083.11   4
   0  -5   4 109.577 17.6443   4
   0   5   4 146.422 29.2859   3
   0   5  -4 133.866 29.5381   1
   0  -5   5 53761.5 903.154   4
   0   5   5 51276.8 927.608   3
   0   5  -5 51203.8 932.805   1
   0   5  -6 36585.7 660.796   1
   0   5   6 35241.5 654.768   3
   0   5  -7 3200.66 102.187   1
   0   5   7 3207.57 103.317   3
   0   5   8 70819.5 1250.27   3
   0   5  -8 70372.4 1246.53   1
   0   5   9 10130.2 237.942   3
   0   5  -9 9906.14 230.827   1
   0  -5  -9 10274.9 242.139   2
   0  -5 -10 26004.6 516.771   2
   0   5  10 27096.6 515.812   3
   0   5 -11 71520.4 1282.14   8
   0  -5  11 75201.3 1341.84   2
   0   5 -11 71393.7 1299.57   1
   0  -5 -11 73133.3 1324.99   2
   0  -5  12 1911.31 103.249   2
   0   5 -12 1794.15 75.4537   6
   0   5 -12 1861.55 74.0235   8
   0   5 -12 1725.75 81.1972   1
   0   5  12 1773.51 90.7815   3
   0  -5 -12 1916.35 98.2447   2
   0  -5  13 2326.62 119.281   2
   0  -5 -13 2412.90 113.515   2
   0   5  13 2474.20 113.697   3
   0   5 -13 2179.23 86.5550   8
   0   5 -13 2389.29 97.9381   1
   0   5 -13 2274.91 89.0191   6
   0  -5 -14 33.6762 42.1531   2
   0   5 -14 70.1088 31.1512   6
   0   5 -14-6.11214 28.9225   8
   0   5  14 52.5926 18.4484   1
   0   5  14 45.7370 38.8800   3
   0  -5  14 47.6007 41.5347   2
   0   5 -14 21.8898 25.3563   1
   0   5 -14 28.9800 22.4922   9
   0   5 -15 1653.29 78.0228   8
   0   5  15 1739.52 103.286   3
   0  -5 -15 1588.13 102.131   2
   0   5 -15 1704.88 71.0488   9
   0   5 -15 1634.22 82.9100   1
   0   5 -15 1570.85 78.5329   6
   0  -5  15 1667.15 108.808   2
   0  -5 -16 24661.6 493.047   8
   0  -5 -16 24358.7 553.196   2
   0   5 -16 25285.5 505.851   1
   0   5 -16 23966.8 491.793   6
   0   5 -16 24158.2 490.119   8
   0   5 -17 20406.3 424.663   6
   0   5 -17 20373.2 421.685   8
   0  -5 -17 19514.9 420.862   8
   0  -5 -18 183.049 43.3964   8
   0  -5 -18 259.443 42.3103   6
   0   5 -18 251.797 48.8711   8
   0   5 -19 8720.39 233.385   6
   0  -5 -19 8470.32 227.381   6
   0  -5 -19 8736.69 233.319   8
   0   5 -19 8883.23 232.578   8
   0   5 -20 3073.48 126.349   6
   0   5 -20 3054.93 126.562   8
   0  -5 -20 2996.91 119.970   6
   0  -5 -20 3069.33 126.649   8
   0  -5 -21 5925.64 188.097   8
   0   5 -21 5820.27 188.072   8
   0   5 -21 6161.10 190.561   6
   0  -5 -21 6077.63 185.357   6
   0   5 -22 2435.15 120.825   8
   0  -5 -22 2377.00 110.447   6
   0  -5 -22 2424.15 117.589   8
   0   5 -22 2544.49 119.803   6
   0   5 -23 97.1486 54.0443   8
   0  -5 -23 77.2387 38.6656   6
   0  -5 -23 160.122 53.7047   8
   0   5 -23 76.5145 50.1474   6
   0   5 -24 26832.2 574.453   8
   0  -5 -24 27143.3 563.591   6
   0   5 -24 27180.4 570.319   6
   0  -5 -24 28031.7 576.920   8
   0  -5 -25 701.500 72.9243   8
   0   5 -25 586.893 72.4676   6
   0  -5 -25 627.633 63.8968   6
   0   5 -25 576.394 80.0274   8
   0  -5 -26 3450.55 144.555   8
   0   5 -26 3420.25 143.320   8
   0  -5 -26 3218.00 128.875   6
   0   5 -26 3265.60 139.307   6
   0   5 -27 76.0476 51.3116   6
   0  -5 -27 52.1064 50.7830   8
   0   5 -27 57.4486 57.3328   8
   0  -5 -28 10912.1 284.570   8
   0   5 -28 11128.3 281.489   6
   0   5 -28 10920.3 284.020   8
   0   5 -29 15411.5 356.486   8
   0   5 -29 15411.7 350.705   6
   0  -5 -29 15284.3 354.167   8
   0   5 -30 6295.52 182.519   6
   0   5 -30 6472.07 191.245   8
   0  -5 -30 6411.74 186.354   8
   0   5 -31 1135.21 78.4300   8
   0   5 -31 1226.31 71.0320   6
   0  -5 -31 1273.81 74.4549   8
   0  -5 -32 7.47947 32.9111   8
   0   5 -32 37.4830 40.0055   8
   0   5 -33 1787.44 79.3273   8
   0  -5 -33 1749.91 70.0543   8
   0   5 -34 4472.59 123.690   8
   0   5 -35 470.946 32.9595   8
   0  -6   0 19438.4 350.791   3
   0   6   0 18653.2 343.018   4
   0  -6   1 50015.4 864.239   3
   0   6  -1 50009.8 857.997   4
   0  -6  -1 49554.9 870.357   3
   0   6   1 49847.9 863.750   4
   0   6   2 138318. 2452.49   4
   0  -6   2 150592. 2449.19   3
   0   6  -3 169167. 2900.94   1
   0  -6   3 170523. 2862.39   4
   0   6   3 169004. 2876.65   4
   0  -6   4 52782.7 905.407   4
   0   6  -4 52383.6 943.863   1
   0   6   5 2605.39 86.9612   3
   0  -6   5 2736.52 68.4586   4
   0   6  -5 2555.35 92.9393   1
   0   6  -6 15875.2 333.363   1
   0  -6   6 16080.0 295.075   4
   0   6   6 15739.2 323.622   3
   0   6   7 79078.0 1361.35   3
   0  -6   7 76008.1 1323.40   4
   0   6  -7 78307.7 1367.56   1
   0   6  -8 264911. 4573.16   1
   0   6   8 272642. 4570.25   3
   0   6   9 20125.5 414.371   3
   0   6  -9 20172.8 414.966   1
   0   6  10 3467.20 124.222   3
   0   6 -10 3388.16 119.294   1
   0  -6 -10 3462.17 127.472   2
   0   6 -10 3371.38 106.184   6
   0  -6 -11 73979.1 1336.27   2
   0  -6  11 76988.8 1358.57   2
   0   6 -11 71440.9 1315.13   1
   0   6  11 74429.5 1330.65   3
   0   6 -11 72404.2 1296.36   6
   0   6 -12 27739.6 544.554   8
   0   6 -12 29005.6 553.117   6
   0   6 -12 28401.2 571.343   1
   0  -6 -12 29230.9 594.137   2
   0  -6  12 29264.8 607.441   2
   0   6 -12 28662.7 544.114   9
   0   6  13 135179. 2281.98   3
   0   6 -13 128279. 2254.98   1
   0  -6 -13 127739. 2283.36   2
   0   6 -13 126351. 2229.78   6
   0   6 -13 127564. 2220.61   9
   0  -6  13 132011. 2303.31   2
   0   6 -13 128485. 2224.03   8
   0   6 -14 6004.33 167.009   6
   0   6 -14 5744.07 178.354   1
   0   6 -14 5823.00 160.481   8
   0  -6 -14 5678.19 198.480   2
   0   6  14 6003.66 197.347   3
   0  -6  14 5990.07 209.647   2
   0   6 -14 5901.12 157.381   9
   0   6  15 63476.1 1175.82   3
   0  -6 -15 60657.3 1174.31   2
   0   6 -15 59818.0 1132.31   1
   0   6 -15 61329.7 1110.56   8
   0  -6  15 63617.0 1198.33   2
   0   6 -15 61351.5 1101.44   9
   0   6 -15 61385.2 1115.96   6
   0  -6 -16 25303.7 586.150   2
   0   6 -16 26147.2 515.077   9
   0   6 -16 26893.6 531.712   6
   0   6 -16 26931.7 526.556   8
   0   6 -17 42846.6 809.941   6
   0  -6 -17 42322.2 807.417   8
   0   6 -17 43004.4 804.128   8
   0   6 -17 42182.0 789.797   9
   0  -6 -18 191.606 45.3168   8
   0   6 -18 238.293 52.0187   6
   0   6 -18 164.705 48.6276   8
   0   6 -19 2188.14 105.945   8
   0  -6 -19 2133.98 104.177   8
   0  -6 -19 2030.77 98.5107   6
   0   6 -19 2124.75 105.289   6
   0   6 -20 4342.39 157.212   6
   0  -6 -20 4656.68 161.142   8
   0   6 -20 4697.88 161.473   8
   0  -6 -20 4471.54 154.893   6
   0  -6 -21 784.694 68.2727   6
   0   6 -21 853.173 75.2857   6
   0   6 -21 864.503 77.9582   8
   0  -6 -21 811.946 75.8279   8
   0   6 -22 12783.8 314.979   6
   0   6 -22 13010.8 316.879   8
   0  -6 -22 12179.6 310.965   8
   0   6 -23 29144.2 604.817   8
   0   6 -23 29269.7 602.712   6
   0  -6 -23 28585.9 593.338   6
   0  -6 -23 29189.3 606.076   8
   0  -6 -24 46446.8 900.735   8
   0   6 -24 46364.8 897.975   8
   0  -6 -24 45607.8 886.445   6
   0   6 -24 47247.7 899.469   6
   0   6 -25 1253.16 90.8794   6
   0  -6 -25 1146.63 79.2299   6
   0  -6 -25 1210.17 89.4619   8
   0   6 -25 1247.02 92.6536   8
   0   6 -26 193.887 58.1637   6
   0   6 -26 192.843 65.6003   8
   0  -6 -26 119.687 54.5243   8
   0   6 -27 1060.87 84.9021   8
   0   6 -27 1009.25 83.3715   6
   0  -6 -27 996.795 82.4726   8
   0   6 -28 2164.64 112.084   8
   0  -6 -28 2087.45 107.499   8
   0   6 -28 2193.10 108.609   6
   0   6 -29 123.835 56.5669   8
   0   6 -29 100.818 46.1884   6
   0  -6 -29 114.759 46.5136   8
   0   6 -30 1467.41 80.5154   6
   0  -6 -30 1330.69 79.0063   8
   0   6 -30 1310.01 83.7078   8
   0   6 -31 459.747 48.2702   6
   0  -6 -31 514.281 51.4465   8
   0   6 -31 497.256 59.2988   8
   0   6 -32 3454.71 116.516   8
   0  -6 -32 3128.87 104.932   8
   0   6 -33 276.385 41.0074   8
   0  -6 -33 289.173 30.5689   8
   0   6 -34 103.937 28.8263   8
   0  -7   0 25.6902 18.7269   3
   0   7   0 85.8140 21.2525   4
   0  -7   1 148689. 2480.07   3
   0  -7  -1 143840. 2486.06   3
   0   7   1 145727. 2477.51   4
   0  -7   2 6700.02 144.121   3
   0   7   2 6847.91 148.332   4
   0   7   3 45943.0 812.368   4
   0  -7   3 46048.5 801.382   3
   0   7   4 5610.83 137.274   4
   0   7  -4 5952.47 159.907   1
   0  -7   4 5624.53 121.559   4
   0   7  -5 166133. 2938.14   1
   0  -7   5 172705. 2886.62   4
   0  -7   6 40549.7 706.351   4
   0   7  -6 40092.0 758.442   1
   0   7   7 1242.11 64.8481   3
   0   7  -7 1254.08 71.0194   1
   0  -7   7 1166.79 45.5233   4
   0  -7  -8 27350.1 530.154  11
   0   7  -8 27377.3 531.615   6
   0  -7   8 28966.4 508.076   4
   0   7  -8 28254.9 560.615   1
   0   7   8 28806.7 550.819   3
   0   7  -9 18514.8 365.917   9
   0   7  -9 17999.0 391.153   1
   0  -7   9 18149.9 342.347   4
   0   7   9 17834.6 384.676   3
   0   7  -9 18234.4 367.407   6
   0  -7  -9 18121.4 366.438  11
   0  -7 -10 40707.7 745.896  11
   0   7  10 40988.7 770.991   3
   0  -7  10 40606.4 717.140   4
   0   7 -10 40204.0 772.348   1
   0  -7 -10 39642.2 777.898   2
   0   7 -10 39672.3 743.127   6
   0   7 -10 40438.6 741.288   9
   0   7 -11 94922.9 1713.67   1
   0  -7 -11 97460.3 1726.70   2
   0   7 -11 96684.6 1676.55  12
   0   7 -11 96173.2 1678.90   9
   0   7  11 95545.9 1715.01   3
   0   7 -11 96272.9 1682.69   6
   0  -7 -12 176.875 43.6821   2
   0   7 -12 129.099 31.9458   9
   0  -7  12 124.794 46.8219   2
   0   7 -12 144.340 37.3545   6
   0   7  12 137.192 38.3837   3
   0   7 -12 127.592 35.7679   1
   0   7  13 14416.5 344.227   3
   0   7 -13 13781.8 297.241  12
   0   7 -13 13301.2 304.118   6
   0   7 -13 13786.0 329.497   1
   0  -7 -13 13754.0 347.245   2
   0   7 -13 13517.5 300.635   9
   0  -7  13 14213.3 362.984   2
   0   7 -14 14551.2 321.398   9
   0  -7  14 15159.8 391.357   2
   0   7 -14 14501.2 321.147   8
   0   7 -14 14470.1 351.808   1
   0  -7 -14 14962.3 374.965   2
   0   7 -14 14927.7 329.556   6
   0   7 -15 85112.6 1514.61   9
   0   7 -15 87182.7 1518.00   8
   0  -7 -15 82455.0 1583.77   2
   0   7 -15 87661.0 1526.38   6
   0   7 -15 83837.9 1557.50   1
   0   7 -16 113.803 43.5860   8
   0   7 -16 70.8916 31.6044   9
   0   7 -16 137.545 45.4363   6
   0   7 -17 2149.38 103.247   6
   0   7 -17 2013.20 91.1832   9
   0   7 -17 2174.17 100.573   8
   0  -7 -18 3289.84 130.975   8
   0   7 -18 3400.00 131.566   8
   0   7 -18 3493.75 134.285   6
   0   7 -19 584.520 67.1225   8
   0   7 -19 594.507 66.1555   6
   0  -7 -19 585.546 63.2462   8
   0  -7 -20 3706.49 139.901   6
   0   7 -20 3667.85 145.192   6
   0   7 -20 3823.02 145.851   8
   0  -7 -20 3684.16 145.246   8
   0  -7 -21 495.741 65.4531   8
   0  -7 -21 444.834 57.2119   6
   0   7 -21 382.804 65.3413   6
   0   7 -21 360.403 63.8945   8
   0   7 -22 27371.7 578.026   6
   0   7 -22 28321.3 577.444   8
   0  -7 -22 27948.6 579.183   8
   0  -7 -22 26381.3 564.437   6
   0  -7 -23 47.9979 51.5332   8
   0   7 -23 115.103 61.8771   8
   0  -7 -23 99.2046 44.6190   6
   0   7 -23 50.2004 58.0460   6
   0  -7 -24 12479.4 308.765   6
   0   7 -24 12673.5 323.235   6
   0   7 -24 12758.8 324.293   8
   0  -7 -24 13221.9 327.713   8
   0  -7 -25 2338.42 117.087   8
   0   7 -25 2169.47 121.930   8
   0   7 -25 2179.74 116.542   6
   0   7 -26 2352.40 121.864   8
   0  -7 -26 2186.34 114.401   8
   0   7 -26 2183.05 114.355   6
   0   7 -27 7417.19 218.475   8
   0   7 -27 7025.91 214.062   6
   0  -7 -27 7174.78 214.106   8
   0   7 -28 8581.03 234.095   8
   0   7 -28 8065.29 227.306   6
   0  -7 -28 8448.58 230.744   8
   0   7 -29 7604.24 207.730   6
   0  -7 -29 7317.25 204.706   8
   0   7 -29 7314.14 210.695   8
   0   7 -30 9313.01 231.553   6
   0   7 -30 9243.87 237.905   8
   0  -7 -30 9129.05 228.030   8
   0  -7 -31 1170.33 64.0486   8
   0   7 -31 1289.95 76.3812   8
   0   7 -31 1149.07 65.7751   6
   0  -7 -32 1985.67 74.9273   8
   0   7 -32 2164.24 88.5041   8
   0   7 -33 15378.4 315.013   8
   0   7 -34 217.522 28.8861   8
   0   8   0 64531.0 1063.93   4
   0  -8   0 57863.6 1068.04   3
   0  -8   1 15806.1 306.357   3
   0   8  -1 15875.9 342.372   1
   0   8   1 16180.3 304.977   4
   0   8   2 10597.2 215.156   4
   0  -8   2 10222.2 209.652   3
   0   8   3 22085.6 419.246   4
   0  -8   3 22444.0 408.737   3
   0  -8   4 80882.2 1382.90   3
   0   8  -4 79187.2 1436.96   1
   0   8   4 80964.7 1401.06   4
   0   8  -5 36401.8 667.503   1
   0   8   5 37340.2 631.995   4
   0   8  -6 180702. 3113.89   8
   0   8   6 185345. 3122.87   4
   0   8  -6 183205. 3123.55   9
   0   8  -6 192799. 3130.25  12
   0  -8  -6 182326. 3119.12  11
   0  -8   6 177240. 3088.06   4
   0   8  -6 187414. 3161.01   1
   0   8  -7 8935.73 205.902  12
   0  -8  -7 8574.92 200.131  11
   0   8  -7 8366.83 201.208   9
   0   8  -7 8281.49 224.742   1
   0   8  -7 8452.12 194.766   8
   0  -8   7 8263.40 173.489   4
   0   8  -8 347434. 5590.37  12
   0   8  -8 336539. 5625.85   1
   0  -8   8 338518. 5550.35   4
   0  -8  -8 326082. 5583.81  11
   0   8  -8 328599. 5576.06   8
   0   8  -8 330941. 5586.38   9
   0   8  -9 43744.6 856.940   1
   0  -8   9 44712.3 789.470   4
   0   8  -9 44597.3 824.191   6
   0  -8  -9 45763.0 825.009  11
   0   8  -9 44354.2 822.900   9
   0   8  -9 46090.5 825.612  12
   0   8 -10 34506.7 660.045   6
   0   8  10 35002.9 684.008   3
   0   8 -10 34193.2 692.728   1
   0  -8  10 34866.5 624.816   4
   0   8 -10 36109.4 659.558  12
   0   8 -10 34733.4 657.736   9
   0  -8 -10 34673.1 660.017  11
   0   8 -11 24329.7 533.293   1
   0  -8 -11 25105.8 541.156   2
   0   8 -11 25681.5 502.054   9
   0   8 -11 25852.7 501.166  12
   0  -8  11 25238.2 469.322   4
   0   8  11 25911.0 532.744   3
   0   8 -11 25711.9 505.235   6
   0  -8 -12 68258.2 1311.08   2
   0   8 -12 70626.8 1263.97   9
   0   8  12 71002.8 1306.00   3
   0   8 -12 70299.8 1268.02   6
   0   8 -12 72736.1 1264.25  12
   0  -8  12 74550.7 1345.26   2
   0   8 -12 67469.0 1297.82   1
   0   8 -13 32992.4 632.443   6
   0   8  13 33580.2 674.414   3
   0   8 -13 33086.6 627.858   9
   0  -8  13 31589.7 693.813   2
   0  -8 -13 31639.0 675.249   2
   0   8 -13 32658.5 623.734  12
   0   8 -13 31404.6 661.106   1
   0   8 -14 80740.2 1451.74   6
   0   8 -14 83668.9 1441.48  12
   0   8 -14 81487.2 1445.44   9
   0   8 -14 77892.4 1486.13   1
   0  -8 -14 80026.6 1508.02   2
   0   8 -15 504.587 57.6922   8
   0   8 -15 649.096 62.1609   6
   0   8 -15 698.184 58.0711   9
   0   8 -15 523.899 59.1145   1
   0   8 -15 539.798 49.1117  12
   0   8 -16 322.022 44.8075   9
   0   8 -16 511.177 60.2200   6
   0   8 -16 447.703 54.6462   8
   0   8 -17 1288.52 85.3567   6
   0   8 -17 1268.54 83.1479   8
   0   8 -18 7658.35 217.703   8
   0  -8 -18 7793.39 222.487   8
   0   8 -18 7566.40 222.616   6
   0  -8 -19 8476.38 238.181   8
   0   8 -19 8341.24 234.016   8
   0   8 -19 8304.50 238.921   6
   0   8 -20 5448.56 186.520   6
   0  -8 -20 5223.03 181.036   8
   0   8 -20 5444.24 181.291   8
   0  -8 -21 9423.07 259.266   8
   0  -8 -21 8845.25 248.896   6
   0   8 -21 9384.20 258.936   8
   0   8 -21 9524.60 264.333   6
   0  -8 -22 15090.2 365.055   8
   0   8 -22 14903.7 363.495   8
   0  -8 -22 14763.1 352.323   6
   0   8 -22 15394.6 370.047   6
   0  -8 -23 49205.9 931.054   6
   0   8 -23 47185.5 927.418   7
   0   8 -23 50194.2 950.646   6
   0   8 -23 49423.9 946.807   8
   0  -8 -23 49737.5 948.053   8
   0  -8 -24 4074.46 158.140   8
   0   8 -24 4221.40 163.655   6
   0   8 -24 4051.32 160.972   8
   0   8 -25 11029.0 291.715   6
   0  -8 -25 11368.8 292.972   8
   0   8 -25 10850.6 292.879   8
   0   8 -26 215.642 65.5718   8
   0   8 -26 159.880 60.0410   6
   0  -8 -26 144.005 50.5512   8
   0   8 -27 354.501 61.9417   6
   0  -8 -27 405.781 59.0567   8
   0   8 -27 377.788 66.6546   8
   0   8 -28 365.095 63.4416   8
   0   8 -28 367.097 58.3989   6
   0  -8 -28 277.059 50.3775   8
   0  -8 -29 97.8130 39.5654   8
   0   8 -29 76.9910 43.7059   6
   0   8 -29 121.465 51.1945   8
   0   8 -30 71.6756 40.1154   6
   0  -8 -30 56.0651 32.4113   8
   0   8 -30 62.3767 45.3002   8
   0   8 -31 104.908 38.7166   8
   0   8 -31 109.156 32.7531   6
   0  -8 -31 141.406 31.5130   8
   0   8 -32 2890.00 102.853   8
   0   8 -33 5951.78 148.308   8
   0   8 -34 349.688 30.5371   8
   0   9   0 84.1208 20.7842   4
   0   9   0 145.138 36.5431   1
   0   9   1 50851.5 908.070   4
   0   9   1 52496.6 934.081  12
   0   9  -1 51906.2 934.604   6
   0   9  -1 53384.3 937.550  12
   0   9   1 50803.7 933.828   6
   0   9  -1 51155.4 958.103   1
   0   9   2 16780.5 349.450   6
   0  -9   2 16829.2 324.851   3
   0   9   2 16941.4 328.855   4
   0   9  -2 17524.5 350.565   6
   0   9  -2 16970.2 346.507   9
   0   9   2 16487.6 346.241  12
   0   9  -2 16993.6 340.368   8
   0   9   3 27608.0 535.477  12
   0   9  -3 28404.7 538.516   9
   0   9  -3 28767.5 530.797   8
   0  -9   3 27589.5 510.504   3
   0   9   3 28640.6 523.111   4
   0   9  -3 28300.8 540.233   6
   0   9  -4 35486.4 631.700   8
   0  -9   4 33961.6 608.775   3
   0   9  -4 34091.6 670.553   1
   0   9  -4 35088.4 641.648   6
   0   9   4 34626.7 627.104   4
   0   9  -4 35921.2 647.134  12
   0   9  -5 41697.4 771.974   6
   0   9  -5 42789.0 777.527  12
   0  -9   5 41153.8 736.986   3
   0   9  -5 42180.6 763.169   8
   0   9  -5 42586.2 807.820   1
   0  -9  -5 41917.7 767.596  11
   0   9   5 41655.0 762.736   4
   0   9  -6 165320. 2863.22   1
   0  -9  -6 165454. 2817.94  11
   0  -9   6 158882. 2781.13   3
   0   9  -6 163603. 2810.99   8
   0   9   6 169392. 2815.64   4
   0   9  -6 162636. 2819.86   9
   0   9  -6 170117. 2826.85  12
   0   9   7 2347.76 90.4968   4
   0   9  -7 2379.83 95.1955  12
   0   9  -7 2133.21 85.1292   8
   0  -9  -7 2185.70 89.3401  11
   0   9  -7 2332.79 93.8747   9
   0   9  -7 2159.13 106.577   1
   0   9  -8 54302.9 1022.95   1
   0   9  -8 56050.8 985.097  12
   0   9  -8 54228.7 970.492   8
   0   9   8 52713.2 979.728   4
   0  -9  -8 53631.7 977.511  11
   0  -9   8 52734.7 934.957   4
   0   9  -8 54993.6 982.270   9
   0   9  -9 758.080 57.1075   8
   0   9  -9 827.948 59.9258   9
   0   9   9 852.380 60.6122   4
   0   9  -9 721.941 59.3384   6
   0  -9   9 805.725 38.0961   4
   0   9  -9 742.840 67.7603   1
   0   9  -9 990.457 63.1430  12
   0  -9 -10 48.5406 33.7396  11
   0   9 -10 42.4431 37.7001   6
   0   9 -10 28.3477 34.3210   8
   0   9 -10 70.9582 38.2306   1
   0   9 -10 90.9352 37.0944  12
   0   9 -10 71.6066 36.0862   9
   0  -9 -11 1117.74 81.1951   2
   0  -9 -11 1240.81 73.0028  11
   0   9 -11 1035.49 69.9761   6
   0   9 -11 1204.46 71.0950  12
   0   9 -11 1033.00 68.6852   9
   0   9 -11 1088.25 81.3706   1
   0   9 -12 800.528 61.1066  12
   0   9 -12 684.556 65.7338   1
   0  -9 -12 846.188 74.3660   2
   0  -9  12 781.778 79.2086   2
   0   9 -12 905.188 66.9979   6
   0   9 -12 873.474 65.5623   9
   0  -9 -13 898.091 78.2895   2
   0   9 -13 1052.46 73.8051   6
   0   9 -13 910.541 67.2046   9
   0   9 -13 906.667 64.9815  12
   0   9 -14 645.183 65.4196   6
   0   9 -14 619.178 60.1330   9
   0   9 -14 693.929 58.5964  12
   0   9 -15 5589.14 171.773  12
   0   9 -15 5858.71 181.927   6
   0   9 -16 114.761 38.9037  12
   0   9 -16 137.037 51.7895   6
   0   9 -17 5312.32 178.159   6
   0   9 -17 4978.04 167.821   8
   0   9 -18 2709.81 126.258   6
   0   9 -18 2573.89 120.126   8
   0  -9 -19 1307.70 91.6060   8
   0   9 -19 1312.48 92.2041   8
   0   9 -19 1355.60 95.6818   6
   0  -9 -20 24669.8 536.007   8
   0   9 -20 25373.0 541.994   6
   0   9 -20 25130.1 534.860   8
   0   9 -21 65.7157 61.4386   6
   0  -9 -21 103.000 50.7359   8
   0  -9 -21 59.5736 43.4295   6
   0   9 -21 72.4924 57.7306   8
   0   9 -22 1707.78 107.627   8
   0  -9 -22 1654.17 94.5723   6
   0   9 -22 1625.44 107.498   6
   0  -9 -22 1585.31 99.1494   8
   0   9 -23 16117.1 384.801   6
   0   9 -23 16245.9 381.810   8
   0  -9 -23 15225.6 373.657   8
   0   9 -23 15762.5 371.311   7
   0   9 -24 25519.1 550.359   6
   0  -9 -24 25370.0 543.641   8
   0   9 -24 26018.2 548.869   8
   0   9 -25 906.440 91.0403   8
   0   9 -25 981.590 86.3577   6
   0  -9 -25 952.234 77.1127   8
   0   9 -26 80.2881 61.6084   8
   0  -9 -26 74.9767 47.9281   8
   0   9 -26 18.4766 51.2618   6
   0  -9 -27 563.501 61.3135   8
   0   9 -27 561.918 70.4854   8
   0   9 -27 467.549 63.5133   6
   0  -9 -28 6016.36 177.750   8
   0   9 -28 6287.34 187.948   6
   0   9 -28 6332.45 190.470   8
   0   9 -29 91.6375 42.5765   6
   0  -9 -29 77.6712 35.4288   8
   0   9 -29 67.3186 46.2062   8
   0  -9 -30 746.828 50.7115   8
   0   9 -30 795.570 59.3975   6
   0   9 -30 751.301 64.7427   8
   0   9 -31 110.349 37.4099   8
   0   9 -31 115.630 31.9036   6
   0   9 -32 7273.43 175.789   8
   0   9 -33 40.3058 22.7855   8
   0  10   0 63.1519 35.8924  12
   0  10   0 51.4383 33.1544   6
   0  10   0 60.7193 33.5676   1
   0  10  -1 11541.1 266.498   6
   0  10   1 11676.9 267.213   6
   0  10   1 11920.7 239.794   4
   0  10   1 11737.5 267.139  12
   0  10   1 11219.8 283.322   1
   0  10  -1 11773.3 269.586  12
   0  10  -1 11199.4 285.725   1
   0  10  -2 88275.9 1495.02   6
   0  10   2 84594.0 1515.30   1
   0  10   2 87131.8 1465.72   4
   0  10  -2 77193.7 1488.00  12
   0  10  -2 78836.7 1516.05   1
   0  10   2 85364.8 1490.61  12
   0  10   2 87407.8 1495.81   6
   0  10   3 16252.2 323.242   4
   0  10   3 15714.3 340.257  12
   0  10  -3 16295.2 334.741   8
   0  10  -3 16009.4 345.120   6
   0 -10   4 72026.5 1258.37   3
   0  10  -4 74633.7 1289.79   8
   0  10  -4 68462.5 1331.85   1
   0  10  -4 74739.9 1307.96  12
   0  10   4 70590.0 1278.99   4
   0  10  -4 75992.5 1303.23   6
   0  10   4 74134.8 1297.47  12
   0  10  -5 304.216 39.4017   8
   0 -10  -5 275.484 40.5318  11
   0  10   5 313.061 40.0639  12
   0  10   5 270.569 33.5821   4
   0 -10   5 230.976 22.4754   3
   0  10  -5 217.184 44.4288   1
   0  10  -5 314.283 47.7647  12
   0  10  -5 332.989 46.2070   6
   0  10  -6 244.672 45.4638   6
   0  10   6 209.351 33.7647   4
   0  10  -6 261.087 47.5943  12
   0  10  -6 305.896 41.7655   8
   0  10   6 276.346 39.6229  12
   0  10   7 15323.0 332.216  12
   0  10  -7 16043.6 333.689   8
   0  10  -7 15908.2 343.770   9
   0  10  -7 15422.6 378.155   1
   0  10  -7 15826.9 345.880  12
   0  10   7 15254.6 334.373   4
   0 -10  -7 15589.2 338.963  11
   0  10  -8 8075.44 212.550   9
   0  10  -8 8304.04 246.491   1
   0 -10  -8 8355.34 212.520  11
   0  10   8 8361.66 204.241  12
   0  10  -8 8129.13 215.217  12
   0  10   8 7907.70 207.888   4
   0  10  -8 8032.14 203.742   8
   0  10  -9 9477.54 242.098  12
   0  10   9 9380.05 239.030   4
   0  10  -9 9083.04 270.098   1
   0 -10  -9 9796.72 241.582  11
   0  10  -9 9725.76 241.522   9
   0  10  -9 9573.87 232.075   8
   0  10 -10 60764.5 1156.82   6
   0  10 -10 65649.3 1165.75  12
   0  10 -10 63755.2 1150.84   8
   0  10 -10 64867.3 1164.30   9
   0  10  10 62179.4 1165.94   4
   0 -10 -10 65654.5 1164.86  11
   0  10 -11 11681.4 281.759   6
   0  10 -11 12041.8 283.654  12
   0  10 -11 11906.3 283.115   9
   0 -10 -11 11614.8 282.319  11
   0 -10 -11 11425.5 307.222   2
   0  10 -12 4933.94 159.681  12
   0  10 -12 4799.80 159.653   6
   0  10 -13 16381.2 366.785  12
   0  10 -13 16223.9 369.662   6
   0  10 -14 10288.5 263.446  12
   0  10 -14 10442.6 269.288   6
   0  10 -15 10231.6 270.341   6
   0  10 -15 10286.5 263.643  12
   0  10 -16 1488.26 87.3083  12
   0  10 -16 1753.42 103.016   6
   0  10 -17 55.6063 38.2764  12
   0  10 -17 72.9149 56.5442   6
   0  10 -18 4604.95 174.103   6
   0  10 -19 166.326 63.9765   8
   0 -10 -19 78.3117 53.7387   8
   0  10 -19 157.061 66.9495   6
   0  10 -20 1255.27 103.191   6
   0  10 -20 1299.22 97.1357   8
   0 -10 -20 1173.27 87.4863   8
   0  10 -21 5787.87 202.058   6
   0 -10 -21 5938.12 196.665   8
   0  10 -21 5771.87 198.924   8
   0 -10 -21 5768.97 184.325   6
   0 -10 -22 28897.7 612.042   8
   0  10 -22 29298.5 623.912   6
   0  10 -22 30380.6 617.979   8
   0  10 -23 7081.19 216.384   7
   0 -10 -23 6810.80 212.960   8
   0  10 -23 6971.22 223.844   8
   0  10 -23 7099.55 224.780   6
   0  10 -24 3212.32 140.698   8
   0  10 -24 2894.82 125.461   7
   0  10 -24 3025.81 141.999   6
   0 -10 -24 2999.05 130.073   8
   0 -10 -25 6820.26 204.909   8
   0  10 -25 7054.73 216.966   8
   0  10 -25 6977.38 215.611   6
   0  10 -26 17382.1 397.500   6
   0  10 -26 17557.4 397.282   8
   0 -10 -26 17110.2 384.703   8
   0  10 -27 189.150 61.0132   8
   0 -10 -27 134.246 43.4532   8
   0  10 -27 196.771 55.7257   6
   0  10 -28 4.99407 49.1113   8
   0 -10 -28 51.9032 34.6338   8
   0  10 -28 51.3623 46.4722   6
   0  10 -29 4046.03 135.802   8
   0 -10 -29 3956.07 119.825   8
   0  10 -29 3822.73 130.463   6
   0  10 -30 49.5141 40.2502   8
   0  10 -30 47.6876 32.4747   6
   0  10 -31 2448.36 85.2505   6
   0  10 -31 2654.48 94.3729   8
   0  10 -32 743.690 46.8895   8
   0  10 -33 405.154 29.8927   8
   0  11   0 30.7017 37.2814   6
   0  11   0 118.710 33.7204   1
   0  11  -1 2471.04 104.872  12
   0  11   1 2648.57 105.641  12
   0  11   1 2442.92 113.511   1
   0  11  -1 2240.84 110.550   1
   0  11   1 2515.80 105.242   6
   0  11  -1 2471.63 104.410   6
   0  11  -2 31351.1 601.237   6
   0  11   2 30463.8 565.570   4
   0  11  -2 30075.8 630.488   1
   0  11   2 30219.5 622.472   1
   0  11  -2 30304.7 601.787  12
   0  11   2 30737.6 598.677  12
   0  11   3 2652.34 105.853  12
   0  11   3 2631.60 89.0938   4
   0  11  -3 2640.85 108.993   6
   0  11   3 2831.88 119.563   1
   0  11  -4 714.248 57.2013   8
   0  11   4 825.510 66.2316   1
   0  11   4 888.922 62.6673  12
   0  11   4 773.711 47.9977   4
   0  11  -4 819.495 65.3544   6
   0  11  -5 34440.3 650.971  12
   0  11  -5 33427.7 632.431   8
   0  11   5 31939.2 658.952   1
   0  11   5 33097.8 638.973  12
   0  11  -5 33508.5 645.513   6
   0  11   5 31573.3 619.297   4
   0 -11  -5 33458.7 639.179  11
   0  11   6 44813.0 895.881   1
   0  11   6 47371.5 877.033  12
   0  11  -6 48084.7 872.291   8
   0  11  -6 48383.4 889.963  12
   0 -11  -6 48166.0 881.714  11
   0  11   6 45416.6 863.334   4
   0  11  -6 48098.8 885.184   6
   0  11   7 447.028 48.4148  12
   0  11   7 401.167 40.7981   4
   0  11  -7 451.146 50.9156   8
   0 -11  -7 437.582 52.2864  11
   0  11  -7 426.653 55.7616  12
   0  11   7 448.584 48.8923   1
   0  11   8 7236.47 216.895   1
   0  11   8 7839.07 205.889  12
   0  11  -8 7794.10 218.172  12
   0  11  -8 8056.53 207.394   8
   0  11   8 7479.23 204.383   4
   0  11   9 4981.81 159.614   4
   0  11   9 5306.90 156.953  12
   0  11  -9 5311.43 170.738  12
   0 -11  -9 5287.00 166.336  11
   0  11  -9 5345.01 159.465   8
   0  11   9 4828.39 165.342   1
   0  11 -10 44064.8 832.363   8
   0 -11 -10 44389.2 846.126  11
   0  11 -10 44595.1 848.661  12
   0  11 -11 98.8325 44.0506   8
   0  11 -11 33.9485 43.5787  12
   0 -11 -11 32.0655 39.0381  11
   0  11 -11 54.3676 45.8302   6
   0  11 -12 25106.0 513.239   6
   0  11 -12 24184.0 509.182  12
   0  11 -13 4688.85 163.587  12
   0  11 -13 4635.86 165.844   6
   0  11 -14 1578.56 92.8131  12
   0  11 -14 1558.67 100.827   6
   0  11 -15 5815.07 191.602   6
   0  11 -15 5790.96 187.220  12
   0  11 -16 15738.2 365.941  12
   0  11 -16 15311.6 373.674   6
   0  11 -17 435.552 55.8034  12
   0  11 -17 441.329 74.4725   6
   0  11 -18 37416.5 744.788   6
   0  11 -18 35727.9 717.504  12
   0  11 -19 1659.45 116.006   6
   0 -11 -19 1500.72 99.5135   8
   0  11 -20 15756.9 380.611   6
   0 -11 -20 15434.3 368.053   8
   0 -11 -21 1864.44 108.698   8
   0  11 -21 1986.37 120.731   6
   0  11 -21 1737.35 117.650   8
   0  11 -22 1062.19 96.4777   6
   0  11 -22 926.707 83.5023   7
   0 -11 -22 1000.02 83.7605   8
   0  11 -22 982.242 95.7282   8
   0 -11 -23 40.8899 46.0728   8
   0  11 -23 10.7203 66.0114   8
   0  11 -23 52.6629 62.4037   6
   0  11 -23 6.51177 47.2556   7
   0  11 -24 137.108 69.4652   8
   0 -11 -24 91.0678 48.2643   8
   0  11 -24 87.6909 61.5197   6
   0  11 -24 182.218 50.3525   7
   0  11 -25 13263.4 328.838   6
   0  11 -25 12993.6 310.434   7
   0  11 -25 13796.1 330.594   8
   0 -11 -25 13157.7 314.743   8
   0 -11 -26 1447.58 82.2666   8
   0  11 -26 1558.08 95.6479   8
   0  11 -26 1565.24 97.7963   6
   0  11 -27 1176.25 80.5217   6
   0 -11 -27 1124.96 68.5933   8
   0  11 -27 1272.83 85.3501   8
   0 -11 -28 11.8562 28.9330   8
   0  11 -28 32.1276 43.2871   8
   0  11 -28 46.2020 43.0846   6
   0  11 -29 2914.47 106.258   6
   0  11 -29 2894.00 108.929   8
   0  11 -30 912.582 60.1504   8
   0  11 -30 821.417 52.6586   6
   0  11 -31 2098.96 76.7399   8
   0  11 -31 1750.85 64.7606   6
   0  11 -32 347.122 30.7829   8
   0  12   0 22600.6 469.365   6
   0  12   0 21955.4 468.595  12
   0  12  -1 1434.29 86.9830  12
   0  12  -1 1298.44 80.8967   6
   0  12   1 1274.98 81.5850  12
   0  12  -2 3673.45 136.768   6
   0  12   2 3608.54 135.021  12
   0  12  -2 3872.36 141.626  12
   0  12   3 39032.7 758.262  12
   0  12  -3 39960.2 761.702   6
   0  12   4 41084.8 795.223  12
   0  12  -4 42774.6 803.729   6
   0 -12  -4 43399.2 796.279  11
   0  12   4 40274.2 773.943   7
   0  12   5 132.360 43.1716  12
   0 -12  -5 94.7621 41.5507  11
   0  12  -5 152.268 51.0753  12
   0  12  -5 139.057 50.1128   6
   0  12  -6 566.222 64.0678  12
   0  12   6 451.275 53.6131  12
   0 -12  -6 555.201 59.4994  11
   0  12  -6 480.883 55.5542   8
   0  12  -7 7298.65 212.624  12
   0  12  -7 6858.47 206.180   6
   0  12  -7 7144.57 197.259   8
   0 -12  -7 7032.72 204.271  11
   0  12   7 7019.84 199.194  12
   0  12  -8 1057.01 72.7506   8
   0 -12  -8 955.113 75.1924  11
   0  12   8 915.789 68.2687  12
   0  12  -8 908.598 75.7311  12
   0  12  -9 1756.51 93.6526   8
   0  12  -9 1883.93 103.750  12
   0  12   9 1716.72 87.9171  12
   0 -12  -9 1856.67 99.6560  11
   0  12 -10 2461.44 118.362  12
   0 -12 -10 2419.57 114.553  11
   0  12 -10 2294.98 108.192   8
   0 -12 -11 6866.89 210.645  11
   0  12 -11 6669.63 209.610  12
   0  12 -11 7109.80 202.153   8
   0  12 -12 3145.11 134.607  12
   0  12 -12 2840.23 131.971   6
   0  12 -12 2877.42 124.986   8
   0  12 -13 877.720 78.1362  12
   0  12 -13 819.364 76.6171   8
   0  12 -13 818.634 83.9697   6
   0  12 -14 534.184 76.2327   6
   0  12 -14 418.028 62.3903  12
   0  12 -15 925.849 90.3441   6
   0  12 -15 721.708 74.7946  12
   0  12 -16 22954.9 510.426   6
   0  12 -16 22799.8 499.967  12
   0  12 -17 12458.9 330.643   6
   0  12 -17 12597.3 317.288  12
   0  12 -18 876.161 92.6078   6
   0  12 -18 591.245 65.8681  12
   0  12 -19 7368.70 233.783   6
   0 -12 -19 7132.03 221.329   8
   0 -12 -20 172.478 56.7800   8
   0  12 -20 116.399 68.0562   6
   0  12 -21 8607.97 259.437   7
   0 -12 -21 8465.12 245.092   8
   0  12 -21 8873.87 261.038   6
   0 -12 -22 11150.4 287.337   8
   0  12 -22 10746.3 293.715   8
   0  12 -22 11451.5 306.154   6
   0  12 -22 11484.4 302.526   7
   0 -12 -23 9970.58 264.527   8
   0  12 -23 10421.5 282.953   6
   0  12 -23 10299.7 274.906   7
   0  12 -23 10182.5 279.477   8
   0 -12 -24 138.557 46.3940   8
   0  12 -24 71.5702 44.8901   7
   0  12 -24 74.2235 55.9362   6
   0  12 -24 188.559 64.2635   8
   0  12 -25 14770.5 337.240   7
   0  12 -25 15635.4 351.929   8
   0 -12 -25 14312.2 331.979   8
   0  12 -25 14888.5 352.775   6
   0  12 -26 113.332 50.2257   6
   0 -12 -26 95.6650 35.2211   8
   0  12 -26 112.008 53.8550   8
   0  12 -27 4396.50 145.300   8
   0  12 -27 4217.00 143.019   6
   0 -12 -27 4013.67 123.211   8
   0  12 -28 383.733 50.6241   6
   0  12 -28 387.753 50.5405   8
   0  12 -29 5296.48 148.918   8
   0  12 -29 5286.87 145.608   6
   0  12 -30 602.234 41.9420   6
   0  12 -30 644.365 48.2789   8
   0  13   0 20.0320 41.2569  12
   0  13  -1 12454.8 311.476  12
   0  13  -1 12467.8 308.389   6
   0  13   1 12579.5 310.814  12
   0  13  -2 1379.95 90.7696  12
   0  13   2 1305.81 86.0096  12
   0  13  -2 1148.45 83.1364   6
   0  13  -3 10106.3 264.402   6
   0  13   3 9590.07 259.470  12
   0  13   3 9907.84 244.943   7
   0 -13  -4 10632.4 267.146  11
   0  13   4 10552.1 269.323  12
   0  13  -4 10065.4 270.131   6
   0  13   4 9781.23 244.993   7
   0  13   5 7283.18 212.204  12
   0 -13  -5 7295.04 211.353  11
   0  13  -5 6979.65 218.835  12
   0  13  -5 7442.36 217.775   6
   0  13  -6 6872.63 217.385  12
   0  13   6 6867.75 205.088  12
   0  13  -6 6957.20 214.032   6
   0 -13  -6 7396.30 210.848  11
   0 -13  -7 950.053 79.3980  11
   0  13  -7 1048.52 85.7581  12
   0  13   7 1054.41 76.4770  12
   0  13  -7 1228.84 89.6972   6
   0  13  -8 23.5767 46.8461   8
   0  13  -8 14.8376 54.2580   6
   0 -13  -8 47.1437 49.9355  11
   0  13  -8 6.62133 47.9520  12
   0  13   8 84.6246 41.2871  12
   0 -13  -9 10572.7 282.872  11
   0  13  -9 10919.4 290.397  12
   0  13  -9 11013.6 274.864   8
   0  13   9 10323.4 268.841  12
   0  13 -10 2647.42 130.281  12
   0  13 -10 2866.45 123.019   8
   0 -13 -10 2491.75 122.623  11
   0  13  10 2452.35 110.338  12
   0  13 -11 17994.3 402.327   8
   0  13 -11 17756.1 418.060  12
   0 -13 -11 17685.6 414.406  11
   0  13 -12 11565.4 292.444   8
   0  13 -12 11176.8 303.353  12
   0  13 -13 8624.50 242.758   8
   0  13 -13 8016.87 250.373   6
   0  13 -13 8642.88 251.752  12
   0  13 -14 332.106 74.8354   6
   0  13 -14 309.831 65.4796   8
   0  13 -14 361.067 66.7348  12
   0  13 -15 3195.20 140.210  12
   0  13 -15 3040.81 143.223   6
   0  13 -16 2430.37 124.582  12
   0  13 -16 2546.17 139.131   6
   0  13 -17 2102.51 112.944  12
   0  13 -17 1736.67 121.072   6
   0  13 -18 6.42540 43.6948  12
   0  13 -18 47.1313 68.4162   6
   0  13 -19 1117.07 104.485   6
   0 -13 -19 1100.55 86.7572   8
   0  13 -19 857.247 72.3577  12
   0  13 -20 4622.80 183.844   6
   0 -13 -20 4290.86 161.677   8
   0  13 -20 4694.36 181.152   7
   0  13 -21 656.892 78.0974   7
   0  13 -21 601.897 83.6418   6
   0 -13 -21 608.738 67.0547   8
   0 -13 -22 56.5091 45.1156   8
   0  13 -22 52.4267 56.7302   6
   0  13 -22 26.7601 56.1217   7
   0  13 -23 1298.86 88.8354   7
   0  13 -23 1329.64 97.6022   6
   0  13 -23 1190.80 96.9062   8
   0 -13 -23 1310.81 81.5024   8
   0  13 -24 22263.8 467.493   8
   0 -13 -24 21421.0 447.992   8
   0  13 -24 21981.8 474.704   6
   0  13 -24 21131.9 459.308   7
   0  13 -25 41.9919 37.3189   7
   0  13 -25 15.4841 51.9070   8
   0 -13 -25 71.2920 35.6308   8
   0  13 -25 55.0249 49.9273   6
   0  13 -26 1855.81 94.2811   8
   0 -13 -26 1740.49 75.5340   8
   0  13 -26 1849.49 95.3749   6
   0  13 -27 64.0522 42.7437   8
   0  13 -27 45.8281 40.2261   6
   0  13 -28 14057.3 303.959   8
   0  13 -28 14263.8 303.439   6
   0  13 -29 3002.93 94.5161   6
   0  14   0 9654.89 270.254  12
   0  14  -1 4326.05 166.998  12
   0  14   1 4249.82 164.432  12
   0  14   2 24222.4 501.427   7
   0  14  -2 24443.7 521.876   6
   0  14   2 24019.2 522.211  12
   0  14  -2 23616.7 524.244  12
   0  14   3 2198.95 101.413   7
   0 -14  -3 2194.88 112.381  11
   0  14   3 2023.14 111.983  12
   0  14  -3 2146.76 115.945   6
   0  14  -4 82570.8 1500.51   6
   0  14   4 80533.1 1497.62  12
   0 -14  -4 83438.4 1495.48  11
   0 -14  -5 45815.9 888.558  11
   0  14  -5 46504.5 898.867   6
   0  14   5 46182.2 892.401  12
   0  14   6 2059.62 109.278  12
   0 -14  -6 2056.87 112.753  11
   0  14  -6 2236.86 120.851   6
   0  14  -6 2073.79 120.326  12
   0  14   7 10972.9 284.033  12
   0  14  -7 10543.9 294.110  12
   0 -14  -7 10873.6 287.912  11
   0  14  -7 10716.2 293.351   6
   0  14  -8 765.444 86.6658  12
   0  14   8 966.291 75.1663  12
   0 -14  -8 765.438 77.4062  11
   0  14  -8 952.746 89.1911   6
   0  14  -9 945.784 97.1168   6
   0  14  -9 1249.76 101.579  12
   0  14   9 1209.71 81.6948  12
   0 -14  -9 1277.46 96.9930  11
   0 -14 -10 4350.60 168.625  11
   0  14 -10 3998.64 168.189  12
   0  14  10 4011.10 147.771  12
   0  14 -11 20264.3 464.044  12
   0  14 -11 19510.7 441.658   8
   0  14 -12 2613.25 125.894   8
   0  14 -12 2503.76 132.713  12
   0  14 -13 15367.1 380.474  12
   0  14 -13 14792.5 362.519   8
   0  14 -14 24598.8 522.186   8
   0  14 -14 23399.0 532.617   6
   0  14 -14 23947.4 533.432  12
   0  14 -15 17868.4 419.404   8
   0  14 -15 18193.7 428.583  12
   0  14 -15 18450.7 437.003   6
   0  14 -16 4750.58 183.530   8
   0  14 -16 5284.89 188.251  12
   0  14 -16 5346.44 199.222   6
   0  14 -17 13.6054 47.9977  12
   0  14 -17 2.51560 67.4471   6
   0  14 -18 5018.43 174.624  12
   0  14 -18 4863.53 191.906   6
   0 -14 -19 57.9828 51.4586   8
   0  14 -19 65.0880 62.8037   7
   0  14 -19 64.8664 43.8670  12
   0  14 -19 9.79095 70.5403   6
   0 -14 -20 4512.27 160.672   8
   0  14 -20 4594.79 182.585   6
   0  14 -20 4689.13 179.709   7
   0 -14 -21 792.530 70.2003   8
   0  14 -21 817.564 81.8983   7
   0  14 -21 992.184 92.2309   6
   0  14 -22 2627.91 124.681   7
   0 -14 -22 2484.07 108.952   8
   0  14 -22 2703.99 132.985   6
   0  14 -23 6297.20 200.451   6
   0  14 -23 6208.55 190.750   7
   0 -14 -23 6013.84 174.043   8
   0  14 -24 387.848 53.7504   7
   0 -14 -24 438.388 46.4723   8
   0  14 -24 396.940 66.8298   6
   0  14 -25 2230.28 104.778   8
   0  14 -25 2420.60 108.916   6
   0  14 -25 2227.11 93.9296   7
   0  14 -26 37.6031 39.4738   6
   0  14 -27 1025.13 63.3903   6
   0  14 -28 5.91821 26.0029   6
   0  15   0 90.7548 62.9102  12
   0  15   0 142.827 51.2233   7
   0  15   1 34547.3 681.892   7
   0  15  -1 33968.2 705.978  12
   0  15   1 33640.1 703.393  12
   0  15   2 83.7516 56.4442  12
   0  15  -2 157.322 66.8959  12
   0 -15  -2 163.756 61.0774  11
   0  15   2 130.242 45.0983   7
   0 -15  -3 21721.7 473.466  11
   0  15   3 21561.4 482.331  12
   0  15   3 21017.4 452.962   7
   0  15  -3 22157.9 485.709   6
   0 -15  -4 8750.24 255.959  11
   0  15  -4 8734.75 261.524   6
   0  15   4 9404.90 264.103  12
   0  15   5 3975.15 160.627  12
   0  15  -5 4124.17 168.261   6
   0 -15  -5 4043.34 161.154  11
   0  15  -6 1913.77 118.378   6
   0 -15  -6 1675.14 106.989  11
   0  15   6 1778.30 106.700  12
   0  15  -6 1764.44 119.210  12
   0  15  -7 6268.49 218.865  12
   0 -15  -7 6236.77 207.539  11
   0  15  -7 6234.72 214.579   6
   0  15   7 5996.84 200.647  12
   0  15  -8 60.0332 63.8135  12
   0  15  -8 120.376 63.1835   6
   0 -15  -8 51.9303 60.1603  11
   0  15   8 110.925 45.6518  12
   0 -15  -9 4438.88 175.862  11
   0  15  -9 4076.76 176.661  12
   0  15  -9 4257.59 176.986   6
   0  15   9 4337.32 158.321  12
   0  15  10 46.0443 41.4230  12
   0 -15 -10 9.74931 57.3466  11
   0  15 -10-47.1634 65.1004  12
   0  15 -11 3082.05 152.648  12
   0  15 -12 357.293 77.5608  12
   0  15 -13 11027.5 308.558  12
   0  15 -14 80.1885 56.7045  12
   0  15 -15 461.503 73.9039  12
   0  15 -15 462.546 88.9841   6
   0  15 -16 331.052 64.6120  12
   0  15 -16 269.046 75.6018   8
   0  15 -16 290.239 84.2790   6
   0  15 -17 97.9846 72.8183   7
   0  15 -17 186.885 64.6387   8
   0  15 -17 161.851 73.9166   6
   0  15 -17 155.472 53.8920  12
   0  15 -18 24.7714 41.2998  12
   0  15 -18-29.2409 73.5089   6
   0  15 -18 54.8940 68.9985   7
   0  15 -18 12.6737 63.9995   8
   0  15 -19 387.830 82.1877   6
   0  15 -19 336.314 53.0131  12
   0 -15 -19 393.799 58.1081   8
   0  15 -19 427.532 75.7783   7
   0  15 -20-20.3842 64.0845   6
   0  15 -20 29.3414 59.9283   7
   0 -15 -20 72.4061 43.2404   8
   0  15 -21 11954.8 304.437   7
   0  15 -21 11911.4 308.497   6
   0 -15 -21 11436.0 277.925   8
   0  15 -22 608.591 70.0895   7
   0  15 -22 646.611 76.0099   6
   0 -15 -22 562.982 53.4738   8
   0  15 -23 8931.93 231.174   7
   0  15 -23 9047.98 239.517   6
   0  15 -24 4367.21 140.384   7
   0  15 -24 4632.44 151.503   6
   0  15 -25 576.909 56.6103   6
   0  15 -25 605.432 48.6133   7
   0  15 -26 2386.52 93.2659   6
   0  15 -27 1869.52 73.5486   6
   0  16   0 15555.0 381.488  12
   0  16   0 13734.4 346.357   7
   0 -16  -1 19013.1 430.348  11
   0  16   1 18145.2 439.532  12
   0  16  -1 17789.6 440.967  12
   0  16   1 18202.1 414.110   7
   0  16  -1 18398.7 423.611   7
   0  16   2 39156.4 784.018   7
   0  16  -2 40235.8 824.219  12
   0 -16  -2 42001.4 809.838  11
   0  16  -2 39372.5 801.278   7
   0  16   2 41895.7 822.884  12
   0 -16  -3 57.9085 58.2104  11
   0  16  -3 24.1664 67.8990  12
   0  16  -3 96.2310 58.8899   7
   0  16   3 112.933 42.0633   7
   0  16   3 32.8548 60.2199  12
   0  16   4 1696.57 111.276  12
   0  16  -4 1585.53 107.100   7
   0 -16  -4 1804.74 112.906  11
   0  16   5 256.179 67.1521  12
   0  16  -5 248.461 76.5619   6
   0 -16  -5 235.694 65.3896  11
   0  16  -6 3267.74 165.667  12
   0  16  -6 3738.59 165.781   6
   0 -16  -6 3594.95 156.436  11
   0  16   6 3665.71 154.639  12
   0  16  -7 25380.1 554.850   6
   0  16   7 24413.0 536.473  12
   0  16  -7 24158.7 555.620  12
   0 -16  -7 25083.2 546.919  11
   0  16   8 114.132 51.5278  12
   0 -16  -8 48.9918 61.8545  11
   0  16  -8 128.357 74.5450  12
   0  16  -8 74.0691 70.6441   6
   0  16   9 26099.9 565.349  12
   0 -16  -9 27732.9 587.985  11
   0  16  -9 26524.5 596.835  12
   0  16  -9 28108.7 595.292   6
   0  16 -10 331.160 87.3807   6
   0  16 -10 299.433 72.4835  12
   0  16  10 417.152 56.5900  12
   0  16 -11 298.844 79.2279  12
   0  16 -12 15.7505 60.6434  12
   0  16 -13 51.2862 59.6853  12
   0  16 -14 66.4589 79.8492   7
   0  16 -14 64.7412 57.9610  12
   0  16 -15 21.4770 57.0483  12
   0  16 -15 2.61105 74.9697   7
   0  16 -16 772.760 92.9591   7
   0  16 -16 621.435 92.2704   6
   0  16 -16 549.308 72.1698  12
   0  16 -17 5264.15 192.746   6
   0  16 -17 5261.05 193.268   7
   0  16 -17 4711.22 171.705  12
   0  16 -18 603.835 62.8443  12
   0  16 -18 720.863 87.2509   6
   0 -16 -18 580.925 62.8040   8
   0  16 -18 557.685 84.1994   7
   0  16 -19 4338.21 166.789   7
   0  16 -19 4017.46 140.552  12
   0  16 -19 4383.77 170.128   6
   0 -16 -19 4162.90 143.716   8
   0  16 -20 3774.80 151.078   6
   0  16 -20 3647.89 147.864   7
   0 -16 -20 3354.27 122.122   8
   0  16 -21 11.2693 49.5157   7
   0  16 -21 28.9398 52.9337   6
   0 -16 -21 30.2486 31.3334   8
   0  16 -22 2695.88 114.750   7
   0  16 -22 2739.30 119.921   6
   0  16 -23 8940.78 230.685   6
   0  16 -23 8951.51 223.758   7
   0  16 -24 149.540 34.9792   7
   0  16 -24 149.431 44.0775   6
   0  16 -25 24.5498 34.1688   6
   0  16 -25 2.66195 21.4333   7
   0  16 -26 832.698 49.3023   6
   0  17   0-2.15532 42.4729   7
   0  17   0 8.16371 72.5560  12
   0 -17   0 92.5402 66.0411  11
   0  17  -1 4159.19 161.874   7
   0  17   1 4180.42 179.949  12
   0  17  -1 4093.43 180.656  12
   0  17   1 4133.94 154.098   7
   0 -17  -1 4116.29 170.293  11
   0  17  -2 15468.2 402.769  12
   0  17   2 15583.8 396.937  12
   0 -17  -2 16064.8 387.447  11
   0  17  -2 15848.2 382.811   7
   0  17   2 15302.5 362.105   7
   0  17  -3 1952.55 134.695  12
   0  17  -3 2034.52 119.501   7
   0  17   3 1964.33 123.899  12
   0 -17  -3 2054.37 121.394  11
   0  17   4 4740.06 186.971  12
   0  17  -4 4873.41 185.305   7
   0 -17  -4 4873.50 184.721  11
   0 -17  -5 141.151 63.8719  11
   0  17   5 252.033 64.6305  12
   0  17  -5 199.095 68.1771   7
   0  17   6 3862.93 159.847  12
   0 -17  -6 3698.61 162.067  11
   0  17  -6 3687.24 164.299   7
   0  17  -7 2548.26 144.828  12
   0  17  -7 2230.05 131.932   7
   0  17   7 2273.44 121.750  12
   0 -17  -7 2376.94 132.559  11
   0  17   8 3998.55 156.188  12
   0 -17  -8 4174.60 171.953  11
   0  17  -8 3880.76 171.592   7
   0  17  -8 4172.68 184.518  12
   0  17  -8 3938.21 173.026   6
   0 -17  -9 992.267 94.9499  11
   0  17  -9 845.521 98.6066  12
   0  17  -9 1130.19 103.941   7
   0  17  -9 943.412 104.365   6
   0  17   9 824.074 73.2205  12
   0  17 -10 17385.6 429.371   6
   0  17 -10 17139.3 432.607  12
   0  17 -10 17890.1 433.480   7
   0  17 -11 134.516 72.2980   7
   0  17 -11 108.776 65.4169  12
   0  17 -11 136.512 72.0871   6
   0  17 -12 387.821 88.1416   7
   0  17 -12 400.287 79.1125  12
   0  17 -13 2655.35 139.027  12
   0  17 -14 411.407 68.1311  12
   0  17 -15 473.168 83.6977   7
   0  17 -15 479.146 70.2887  12
   0  17 -16 1726.87 114.729   7
   0  17 -16 1351.68 92.6062  12
   0  17 -17 5002.66 183.544   6
   0 -17 -17 4922.87 159.367   8
   0  17 -17 4654.86 163.671  12
   0  17 -18-21.2699 59.4260   7
   0 -17 -18 22.9255 36.2176   8
   0  17 -18-18.5902 38.6756  12
   0  17 -18-16.7922 59.9758   6
   0  17 -19 4421.69 138.923  12
   0 -17 -19 4156.17 133.556   8
   0  17 -19 4700.42 165.151   6
   0  17 -19 4388.82 160.794   7
   0  17 -20 3189.67 132.211   6
   0  17 -20 3183.41 130.343   7
   0  17 -21 1099.13 76.0913   7
   0  17 -21 1087.14 78.8423   6
   0  17 -22 2476.77 100.964   7
   0  17 -22 2745.84 110.172   6
   0  17 -23 516.451 46.4504   7
   0  17 -23 456.960 51.0392   6
   0  17 -24 258.258 31.2605   7
   0  18   0 31491.9 655.337   7
   0  18   0 33116.2 695.182  12
   0 -18   0 33127.8 678.822  11
   0  18  -1 4639.82 193.155  12
   0 -18  -1 4761.53 180.138  11
   0 -18   1 4822.53 181.947  11
   0  18   1 4547.95 160.372   7
   0  18  -1 4483.10 166.215   7
   0  18   1 4456.23 184.331  12
   0  18  -2 130.313 54.5596   7
   0  18   2 74.0879 40.0111   7
   0 -18   2 42.5083 61.1873  11
   0  18   2 15.8869 61.5202  12
   0 -18  -2 45.5657 64.4874  11
   0  18  -2 88.6028 75.8728  12
   0  18  -3 2030.70 134.290  12
   0 -18  -3 1818.00 113.468  11
   0  18  -3 1916.24 114.707   7
   0  18   3 1807.28 120.470  12
   0  18  -4 1797.40 112.726   7
   0 -18  -4 1879.32 117.374  11
   0  18   4 1848.02 118.446  12
   0  18  -5 537.326 81.0941   7
   0 -18  -5 593.623 81.5672  11
   0  18   5 573.969 77.2675  12
   0  18  -6 2262.97 129.452   7
   0  18   6 2414.55 124.588  12
   0 -18  -6 2473.82 132.346  11
   0  18  -7 8313.36 253.167   7
   0 -18  -7 7823.68 244.663  11
   0  18   7 7948.40 236.246  12
   0  18  -7 7920.28 260.974  12
   0  18  -8 1002.06 95.3427   7
   0  18  -8 979.121 104.654  12
   0 -18  -8 1135.96 95.4879  11
   0  18   8 1115.54 83.6381  12
   0  18  -9 219.167 78.3708  12
   0  18   9 188.153 47.2595  12
   0  18  -9 203.572 71.0958   7
   0  18 -10 159.317 70.9313  12
   0  18 -10 122.914 69.0425   7
   0  18 -11 2044.47 128.113   7
   0  18 -11 2078.42 124.318  12
   0  18 -12 698.694 94.3966   6
   0  18 -12 839.423 96.7192   7
   0  18 -12 699.828 85.8142  12
   0  18 -13 2345.70 128.195  12
   0  18 -14 15.3089 55.8928  12
   0  18 -15 83.0439 53.9461  12
   0  18 -16 4805.47 173.264   7
   0  18 -16 4743.86 161.607  12
   0 -18 -17 266.719 41.3217   8
   0  18 -17 289.092 69.9841   6
   0  18 -17 253.974 63.5109   7
   0  18 -17 267.271 48.5210  12
   0  18 -18 1622.61 96.8665   6
   0  18 -18 1488.61 77.7753  12
   0  18 -18 1774.59 100.715   7
   0  18 -19 8298.42 223.973   6
   0  18 -19 8045.87 220.583   7
   0  18 -20 2573.36 107.080   7
   0  18 -21 199.991 41.6408   7
   0  18 -22 318.332 38.6190   7
   0  18 -23 2809.90 86.3383   7
   0 -19   0 32.0493 58.1476  11
   0  19   0 3.69803 40.9239   7
   0  19   0-15.6599 68.8048  12
   0  19  -1 4792.44 190.326  12
   0  19   1 4580.53 152.893   7
   0 -19   1 4921.88 179.132  11
   0 -19  -1 4824.12 179.466  11
   0  19   1 4690.91 186.472  12
   0  19  -1 4809.15 165.830   7
   0 -19  -2 66.8201 60.4824  11
   0  19   2 40.2828 59.5573  12
   0 -19   2 33.9795 59.1183  11
   0  19  -2 5.31390 70.2449  12
   0  19  -2 10.2868 45.1660   7
   0 -19  -3 6044.91 203.653  11
   0 -19   3 5940.78 199.397  11
   0  19  -3 5843.39 214.242  12
   0  19  -3 5581.71 189.054   7
   0  19   3 5429.48 200.207  12
   0  19  -4 19949.7 491.507  12
   0 -19  -4 20499.3 475.689  11
   0 -19   4 21776.4 476.128  11
   0  19  -4 21721.9 473.254   7
   0  19   4 21373.5 480.364  12
   0 -19   5 212.578 64.1692  11
   0  19  -5 80.5335 56.4283   7
   0  19   5 127.141 56.3644  12
   0 -19  -5 148.883 62.4665  11
   0  19  -6 506.107 73.8511   7
   0  19   6 309.028 57.1535  12
   0 -19  -6 345.247 67.7455  11
   0 -19  -7 199.748 65.7393  11
   0  19   7 159.937 49.1138  12
   0  19  -7 192.500 79.2970  12
   0  19  -7 167.326 64.1885   7
   0  19   8 748.284 66.3370  12
   0  19  -8 946.014 90.6238   7
   0  19  -8 899.118 93.9235  12
   0  19  -9 5476.42 191.313   7
   0  19  -9 5082.62 194.339  12
   0  19 -10 161.947 66.4019   7
   0  19 -10 164.239 67.6121  12
   0  19  10 136.292 44.4047   5
   0  19 -11 213.683 69.0503   7
   0  19 -11 213.326 70.1164  12
   0  19 -12 998.736 90.4201   7
   0  19 -12 1085.08 92.1543  12
   0  19 -13 74.3854 55.0987  12
   0  19 -13 25.5963 59.8285   7
   0  19 -14 1832.40 101.639  12
   0 -19 -15 6707.41 176.801   8
   0  19 -15 6970.47 198.730  12
   0  19 -16 1510.17 82.0802  12
   0  19 -17 1509.29 87.3476   7
   0  19 -17 1341.90 71.1997  12
   0  19 -18 138.432 48.1044   7
   0  19 -19 53.9063 38.7515   7
   0  19 -20 10726.3 242.375   7
   0  19 -21 350.452 36.5789   7
   0  20   0 4490.38 175.970  12
   0 -20   0 4658.54 167.998  11
   0 -20  -1 984.395 83.8697  11
   0  20  -1 1018.77 98.0941  12
   0 -20   1 957.254 83.1239  11
   0  20  -1 843.203 65.6050   7
   0  20   1 932.657 86.6126  12
   0  20  -2 2553.31 135.975  12
   0 -20   2 2548.58 122.094  11
   0  20  -2 2381.78 108.875   7
   0 -20  -2 2720.50 127.989  11
   0  20   2 2573.53 128.544  12
   0  20   3-13.1418 52.9066  12
   0 -20  -3-20.9784 54.9063  11
   0  20  -3 48.5956 65.1464  12
   0  20  -3 49.1736 46.1179   7
   0 -20   3 10.1336 52.5806  11
   0 -20   4 1332.04 92.4259  11
   0  20  -4 1286.33 85.6555   7
   0  20   4 1236.42 90.7860  12
   0 -20  -4 1279.34 93.3489  11
   0  20  -4 1201.01 101.821  12
   0 -20   5 1666.60 100.413  11
   0 -20  -5 1574.42 99.7558  11
   0  20   5 1471.51 92.7209  12
   0  20  -5 1561.64 96.4184   7
   0  20   6 150.755 48.3746  12
   0 -20   6 118.298 52.1145  11
   0  20  -6 112.150 51.5404   7
   0  20  -7 812.872 89.1251  12
   0  20  -7 985.450 82.8593   7
   0 -20   7 956.904 75.9842  11
   0  20  -8 1346.31 98.1347  12
   0 -20   8 1241.84 86.1961  11
   0  20  -8 1124.92 89.2718   7
   0  20  -9 6980.79 226.198  12
   0  20   9 7385.70 209.679   5
   0  20 -10 74.3143 61.7708  12
   0  20 -10 1.95692 52.7605   7
   0  20 -11 199.354 58.9243   7
   0  20 -11 328.264 64.5109  12
   0  20 -12 16592.9 385.040  12
   0  20 -12 17824.8 391.244   7
   0  20 -13 3426.03 134.264   7
   0  20 -13 3391.62 131.044  12
   0  20 -14 1205.37 77.8055  12
   0  20 -14 1323.34 85.1175   7
   0  20 -15 103.598 40.0794  12
   0  20 -16 94.6620 33.6328  12
   0  20 -17 11.7636 37.8452   7
   0  20 -18 71.2068 35.6748   7
   0  20 -19 83.7888 27.7719   7
   0  21   0-2.02825 50.3941  12
   0 -21   0-34.0438 47.8414  11
   0  21  -1 2629.92 126.058  12
   0 -21  -1 2512.96 115.102  11
   0 -21   1 2723.32 117.877  11
   0  21   1 2606.46 121.351  12
   0  21  -2 327.342 42.5764   7
   0 -21   2 366.686 59.3919  11
   0 -21  -2 347.634 56.3295  11
   0  21  -2 319.069 64.2630  12
   0  21   2 387.317 59.5149  12
   0 -21   3 2859.52 118.877  11
   0  21   3 2780.86 119.824  12
   0 -21  -3 2708.16 117.707  11
   0  21  -3 2619.20 103.238   7
   0  21  -3 2790.30 129.486  12
   0  21   4 1509.57 86.7280  12
   0  21  -4 1572.89 81.1240   7
   0 -21   4 1451.65 86.6054  11
   0  21  -4 1438.58 100.070  12
   0 -21   5 5181.10 161.584  11
   0  21  -5 4710.16 174.428  12
   0  21  -5 5078.73 155.219   7
   0  21  -6 277.035 48.3290   7
   0 -21   6 238.770 47.7386  11
   0  21  -7 3621.65 129.847   7
   0 -21   7 3636.16 129.065  11
   0  21   7 3584.49 133.785   5
   0 -21   8 6077.29 174.726  11
   0  21   8 5947.64 173.622   5
   0  21  -8 6265.69 194.562  12
   0  21  -8 6509.93 182.796   7
   0  21  -9 7169.61 206.608  12
   0  21  -9 6963.82 195.396   7
   0 -21   9 7060.06 188.839  11
   0 -21  10 1604.24 80.6430  11
   0  21 -10 1733.36 89.6547   7
   0  21 -10 1598.30 93.9089  12
   0  21 -11 4388.78 143.013   7
   0 -21  11 4328.83 132.804  11
   0  21 -11 4459.88 148.480  12
   0  21 -12 3639.84 129.824  12
   0 -21  12 3676.73 117.853  11
   0 -21  13 21.9328 29.2821  11
   0  21 -13 20.2204 34.8704  12
   0  21 -13 16.4848 39.9649   7
   0  21 -14 6535.73 169.449   5
   0  21 -14 6336.28 168.688  12
   0 -21  14 6445.83 161.051  11
   0 -21  15 1107.51 53.5301  11
   0  21 -15 1249.04 68.1212   7
   0 -22   0 137.668 41.5234  11
   0  22   0 186.063 48.9321  12
   0 -22  -1 361.188 49.5938  11
   0  22  -1 409.182 56.1399  12
   0  22   1 289.631 48.3739  12
   0 -22   1 329.985 47.8253  11
   0  22  -2 135.242 45.2491  12
   0 -22   2 123.831 40.7839  11
   0  22  -3 250.634 52.5960  12
   0 -22   3 241.195 44.9015  11
   0  22   4 1172.15 77.1451   5
   0  22  -4 1024.53 76.1765  12
   0 -22   4 1055.35 66.4237  11
   0 -22   5 224.610 40.7065  11
   0  22   5 169.147 43.1886   5
   0  22  -5 154.587 50.1286  12
   0  22  -5 179.944 32.8473   7
   0  22   6 2670.80 103.791   5
   0 -22   6 2897.20 102.136  11
   0  22  -6 2856.23 96.2982   7
   0 -22   7 565.398 48.5644  11
   0  22  -7 615.052 48.0163   7
   0  22   7 559.572 45.7604   5
   0  22  -8 2315.22 100.833  12
   0 -22   8 2210.10 85.1790  11
   0  22  -8 2284.73 87.0694   7
   0  22  -9 116.294 43.0281  12
   0  22  -9 128.606 33.0921   7
   0 -22   9 124.603 32.3357  11
   0  22 -10 474.284 52.0312  12
   0 -22  10 434.692 38.4805  11
   0  22 -10 486.586 44.5312   7
   0  22 -11 10.5470 32.0129   5
   0  22 -11 44.2078 28.1097   7
   0 -22  11 42.9282 23.8197  11
   0  22 -12 1309.18 63.9752   5
   0 -22  12 1222.82 52.5678  11
   0  22 -12 1394.92 62.7237   7
   0  22 -13 111.983 26.5794   7
   0  23   0-31.8340 35.6059   5
   0  23  -1 162.920 42.3548   5
   0  23   1 161.592 38.9648   5
   0  23   2 198.876 39.5430   5
   0  23  -2 162.225 43.1316   5
   0  23   3 5028.65 144.831   5
   0  23  -3 5634.17 162.461   5
   0 -23   4 527.141 38.2591  11
   0  23   4 610.984 44.9310   5
   0 -23   5 38.6730 21.1665  11
   0  23  -6 349.027 45.4555   5
   0  23  -7 6196.31 168.216   5
   0  23  -8 408.697 43.2198   5
   0  23  -9 7.48198 25.6413   5
   1   0   0 3399.19 67.9055   4
   1   0  -1 21997.3 353.787   4
  -1   0   1 19074.2 352.067   4
  -1   0   2 200520. 3437.37   4
   1   0  -2 210308. 3440.44   3
  -1   0   3 84552.8 1448.64   3
   1   0  -3 86605.7 1450.30   3
  -1   0   4 7273.05 145.950   3
  -1   0   4 7407.36 149.693   1
  -1   0   5 11450.5 221.105   1
  -1   0   5 11357.6 219.233   3
  -1   0   6 623554. 10294.7   1
  -1   0   6 618307. 10303.9   2
  -1   0   6 601197. 10293.8   3
  -1   0   7 76259.0 1337.42   2
  -1   0   7 72979.3 1325.66   3
  -1   0   8 933.114 45.1416   1
  -1   0   8 892.005 54.0806   2
  -1   0   8 885.619 45.7122   3
  -1   0   9 332.219 35.0473   3
  -1   0   9 438.237 42.7013   2
  -1   0   9 445.314 33.9613   1
  -1   0  10 30224.8 569.241   3
  -1   0  10 30790.1 559.023   1
  -1   0  10 30729.1 585.708   2
  -1   0  11 3927.57 128.678   2
  -1   0  11 3788.61 105.443   1
  -1   0  11 3824.62 116.871   3
  -1   0  12 2632.80 95.9466   3
  -1   0  12 2451.62 81.5016   1
  -1   0  13 3319.59 98.6247   1
  -1   0 -13 3096.44 100.225   8
  -1   0  13 3258.36 126.440   2
  -1   0  13 3193.93 113.829   3
  -1   0 -14 4934.88 141.852   6
  -1   0 -14 5097.47 139.480   8
  -1   0  14 5189.62 158.495   3
  -1   0  14 4973.51 132.798   1
  -1   0  15 1485.50 82.8117   3
   1   0 -15 1429.24 65.4810   8
  -1   0  15 1441.11 63.6378   1
  -1   0 -15 1479.97 73.6156   6
  -1   0 -15 1539.75 72.3789   8
  -1   0 -16 18411.4 383.656   8
   1   0 -16 18888.3 377.333   8
   1   0 -16 17898.1 370.987   6
  -1   0  16 19289.8 418.326   3
  -1   0 -16 18196.4 386.336   6
  -1   0  16 19000.9 372.662   1
  -1   0 -17 24359.6 483.430   8
  -1   0  17 25373.9 524.844   3
  -1   0  17 23680.7 463.801   1
   1   0 -17 24600.2 476.816   8
  -1   0 -17 23958.9 487.113   6
   1   0 -17 23316.1 468.718   6
  -1   0 -18 74.0357 35.4426   8
  -1   0 -18 41.4658 34.7307   6
   1   0 -18 45.5771 30.5187   8
  -1   0  18 44.9346 35.6435   3
   1   0 -18 58.6111 28.6126   6
   1   0 -19 4056.73 130.380   6
   1   0 -19 4137.06 135.239   8
  -1   0 -19 4247.47 144.598   8
  -1   0 -19 4050.81 142.263   6
   1   0 -20 107874. 1924.23   6
  -1   0 -20 111400. 1946.34   8
   1   0 -20 111791. 1932.54   8
  -1   0 -20 109223. 1943.90   6
   1   0 -21 41.1768 31.9258   6
  -1   0 -21 32.0334 38.9933   6
  -1   0 -21 46.8307 43.2779   8
   1   0 -21 21.6281 36.6018   8
   1   0 -22 9485.78 243.771   6
  -1   0 -22 9753.65 259.766   8
   1   0 -22 9840.67 251.602   8
  -1   0 -22 9880.09 261.080   6
   1   0 -23 3435.47 127.587   6
   1   0 -23 3473.22 132.612   8
  -1   0 -23 3233.20 139.145   8
  -1   0 -23 3473.79 139.424   6
   1   0 -24 213.389 43.4657   6
  -1   0 -24 27.4111 47.5484   6
  -1   0 -24 103.744 54.9579   8
   1   0 -24 66.2645 46.3868   8
   1   0 -25 1094.69 72.6536   6
  -1   0 -25 1022.87 91.6134   8
  -1   0 -25 1076.85 87.8691   6
   1   0 -25 1066.39 79.9396   8
  -1   0 -26 32.8255 55.5862   8
   1   0 -26 21.6444 43.1956   8
  -1   0 -26 2.14917 49.8342   6
  -1   0 -27 2255.85 115.655   6
  -1   0 -27 2222.12 118.425   8
   1   0 -27 2268.46 114.718   8
   1   0 -28 2202.04 110.282   8
  -1   0 -28 2248.50 114.614   6
  -1   0 -28 2173.84 119.927   8
  -1   0 -29 38960.6 780.543   8
   1   0 -29 40377.6 768.293   8
  -1   0 -29 39488.8 773.086   6
   1   0 -30 14597.6 334.857   8
  -1   0 -30 14708.6 348.313   8
  -1   0 -30 14714.7 339.168   6
   1   0 -31 4880.93 154.784   8
  -1   0 -31 5160.05 157.556   6
  -1   0 -31 4968.90 166.310   8
  -1   0 -32 4967.00 146.777   6
   1   0 -32 5124.70 149.495   8
  -1   0 -32 5114.90 161.521   8
   1   0 -33 21.3663 28.2555   8
  -1   0 -33 16.9333 38.3041   8
   1   0 -34 1630.13 63.6355   8
  -1   0 -34 1652.01 75.1292   8
  -1   0 -35 151.788 30.5771   8
  -1  -1 -35 257.859 32.4617   8
   1   1 -34 192.365 28.7413   8
  -1  -1 -34 181.052 37.3836   8
   1   1 -33 1522.45 70.8866   8
  -1  -1 -33 1462.58 79.3587   8
   1   1 -32 1675.55 81.5342   8
  -1  -1 -32 1739.05 89.7920   8
  -1  -1 -31 1741.59 96.7282   8
   1   1 -31 1699.96 87.4936   8
  -1  -1 -31 1623.18 84.3737   6
  -1  -1 -30 824.816 74.1472   8
   1   1 -30 855.308 70.7398   8
  -1  -1 -30 803.826 67.5607   6
  -1  -1 -29 7547.47 222.676   8
   1   1 -29 7264.14 210.140   8
  -1  -1 -29 7175.39 212.753   6
  -1  -1 -28 4718.65 172.525   8
  -1  -1 -28 4464.20 163.763   6
   1   1 -28 4596.97 160.932   8
  -1  -1 -27 631.950 78.5427   8
   1   1 -27 582.705 69.5765   8
  -1  -1 -27 557.747 67.8408   6
   1   1 -26 9829.77 260.691   8
  -1  -1 -26 9372.50 264.346   6
  -1  -1 -26 9944.80 271.570   8
   1   1 -26 9676.85 248.493   6
   1   1 -25 5162.06 166.107   6
  -1  -1 -25 5361.92 184.733   8
   1   1 -25 5245.74 174.206   8
  -1  -1 -25 5274.08 181.623   6
   1   1 -24 21581.0 462.067   8
  -1  -1 -24 22170.7 475.137   8
   1   1 -24 20890.1 452.484   6
  -1  -1 -24 20925.3 469.363   6
   1   1 -23 2858.31 116.877   6
  -1  -1 -23 2915.28 128.355   6
   1   1 -23 3015.74 123.717   8
  -1  -1 -23 2684.92 126.147   8
  -1  -1 -22 871.190 78.0329   8
   1   1 -22 869.678 65.5726   6
   1   1 -22 817.137 67.4471   8
  -1  -1 -22 899.754 74.7547   6
   1   1 -21 6297.36 185.484   8
   1   1 -21 6274.82 179.644   6
  -1  -1 -21 6253.93 193.333   6
  -1  -1 -21 6316.20 195.276   8
  -1  -1 -20 2525.72 113.004   6
  -1  -1 -20 2505.40 110.820   8
   1   1 -20 2682.92 108.162   8
   1   1 -20 2460.51 101.681   6
   1   1 -19 49896.9 909.688   8
  -1  -1 -19 49569.8 919.580   8
   1   1 -19 48278.1 902.296   6
  -1  -1 -19 48855.9 918.954   6
  -1  -1 -18 8937.78 224.611   8
   1   1 -18 8803.64 217.153   8
  -1  -1 -18 8832.44 225.902   6
   1   1 -18 8380.11 211.845   6
   1   1 -17 8659.68 210.900   6
  -1  -1 -17 8838.79 222.349   8
  -1   1  17 9549.98 259.573   3
   1   1 -17 9001.78 216.422   8
  -1  -1 -17 8761.00 224.661   6
  -1   1  16 27160.3 504.774   1
   1   1 -16 25334.0 505.996   6
  -1   1  16 28181.1 562.460   3
   1   1 -16 26566.8 512.320   8
  -1  -1 -16 26698.5 519.937   8
  -1  -1 -16 25808.0 522.202   6
  -1  -1 -15 11329.0 254.973   8
   1   1 -15 11020.0 248.331   8
  -1   1  15 11598.0 285.441   3
  -1   1  15 11833.8 247.288   1
  -1  -1 -15 10875.3 256.717   6
  -1   1  14 24775.9 496.508   3
  -1  -1 -14 23939.6 465.414   8
  -1   1  14 24576.8 459.047   1
   1   1 -14 23021.5 456.192   8
  -1  -1 -14 23601.7 467.815   6
  -1   1  13 22574.8 419.668   1
  -1  -1 -13 20599.3 461.924   2
  -1   1  13 22739.2 452.949   3
  -1  -1 -13 21074.4 423.286   8
  -1   1  12 48658.2 820.734   1
  -1   1  12 45578.9 842.526   3
  -1   1  11 103982. 1779.41   1
  -1   1  11 102376. 1798.87   3
  -1   1  10 87597.9 1496.82   1
  -1   1  10 87835.5 1523.37   2
  -1   1  10 84409.5 1511.73   3
  -1   1   9 232.795 33.2300   2
  -1   1   9 171.697 26.6601   1
  -1   1   9 177.091 31.3468   3
  -1   1   8 14920.1 288.059   1
   1  -1   8 14823.6 307.163   2
  -1   1   8 14468.6 295.313   3
  -1   1   8 15310.2 303.945   2
  -1   1   7 4866.67 115.734   1
   1  -1   7 5152.25 130.829   2
  -1   1   7 4765.49 121.386   3
  -1   1   7 4699.15 122.595   2
   1   1  -7 5294.22 121.827   1
  -1   1   6 26736.9 488.321   2
  -1   1   6 25755.6 486.327   3
   1   1  -6 27578.2 486.722   1
   1  -1   6 27464.4 495.473   2
   1   1  -5 144293. 2399.04   1
   1  -1   5 149753. 2404.82   2
  -1   1   5 142533. 2397.24   2
  -1   1   4 195926. 3312.88   2
   1   1  -4 199253. 3318.85   1
   1  -1   4 195153. 3318.65   2
   1  -1   3 44261.4 754.172   2
  -1   1   3 43325.3 748.661   2
   1   1  -3 43552.7 756.418   1
  -1  -1  -2 26929.4 471.945   1
  -1   1   2 27336.7 474.160   2
   1   1  -1 420448. 7017.12   4
  -1  -1  -1 417794. 7022.90   1
  -1  -1   0 344670. 5229.16   1
   1   1   0 280785. 5228.21   1
  -1  -1   1 403546. 6859.78   4
  -1   1  -1 419874. 6863.56   2
  -1  -1   2 27936.7 473.322   4
  -1   1  -2 27879.5 481.579   2
   1  -1  -3 43384.2 757.300   3
   1   1   3 43414.7 738.557   1
  -1   1  -3 44985.7 757.080   2
  -1  -1   3 44156.3 746.520   3
  -1   1  -4 190792. 3231.90   2
  -1  -1   4 192401. 3231.71   1
  -1  -1   4 185914. 3219.02   3
  -1   1  -5 148209. 2459.43   1
  -1  -1   5 143608. 2468.69   3
  -1  -1   5 151955. 2480.02   1
  -1   1  -5 139343. 2483.34   2
  -1   1  -6 27458.8 511.081   2
  -1  -1   6 27367.5 493.571   3
  -1  -1   6 28559.9 500.900   1
  -1   1  -6 27693.0 479.895   1
  -1   1  -7 4989.91 132.499   2
  -1  -1   7 4815.19 117.567   1
  -1   1  -7 5045.37 100.984   1
  -1   1  -8 15453.1 272.360   1
  -1  -1   8 15501.1 313.102   2
  -1   1  -9 162.441 17.0167   1
  -1  -1   9 174.765 26.5227   1
  -1  -1   9 130.389 36.5200   2
  -1   1 -10 87924.7 1487.87   1
  -1  -1  10 87341.3 1514.29   1
  -1  -1  10 86728.8 1545.92   2
  -1  -1  11 106185. 1798.93   1
  -1  -1  11 103824. 1834.27   2
  -1  -1  11 102571. 1806.68   3
  -1  -1  12 47878.3 855.478   1
  -1  -1  12 48244.6 897.624   2
  -1  -1  12 47387.6 870.125   3
  -1  -1  13 22543.8 450.868   3
  -1  -1  13 22578.8 474.596   2
  -1   1 -13 21710.6 431.593   8
  -1  -1  13 22565.1 430.293   1
  -1  -1  14 24503.1 496.077   3
  -1  -1  14 25193.4 525.448   2
  -1   1 -14 24422.8 475.565   8
  -1   1 -14 24370.6 480.311   6
  -1  -1  14 24755.0 472.000   1
  -1  -1  15 11296.4 272.574   3
  -1   1 -15 10743.8 248.739   8
   1  -1 -15 10998.0 242.588   8
  -1  -1  15 11403.7 298.074   2
  -1   1 -15 11048.8 254.154   6
  -1  -1  15 10920.8 242.366   1
  -1  -1  16 27564.5 518.987   1
   1  -1 -16 26488.1 519.793   8
  -1   1 -16 26807.9 534.009   6
   1  -1 -16 25959.5 514.787   6
  -1  -1  16 28184.7 590.027   2
  -1  -1  16 28136.5 560.023   3
  -1   1 -16 27952.2 532.596   8
  -1   1 -17 9180.65 227.269   6
  -1  -1  17 8737.76 208.838   1
   1  -1 -17 8680.59 214.065   8
  -1   1 -17 9221.37 224.896   8
  -1  -1  17 9416.35 250.139   3
   1  -1 -17 8685.59 209.373   6
  -1  -1  18 9072.71 255.046   3
   1  -1 -18 9013.72 220.997   8
  -1   1 -18 9211.54 232.042   6
  -1   1 -18 9188.73 230.431   8
   1  -1 -18 8520.63 212.956   6
  -1   1 -19 48669.9 909.548   6
  -1   1 -19 49093.1 908.259   8
   1  -1 -19 47910.1 888.387   6
   1  -1 -19 48366.2 896.448   8
   1  -1 -20 2517.28 100.740   6
  -1   1 -20 2671.13 115.463   8
   1  -1 -20 2655.58 107.849   8
  -1   1 -20 2730.45 117.227   6
  -1   1 -21 6519.09 195.299   6
  -1   1 -21 6432.31 194.971   8
   1  -1 -21 6351.83 179.370   6
   1  -1 -21 6311.63 185.335   8
  -1   1 -22 860.229 73.5906   6
  -1   1 -22 862.982 75.4573   8
   1  -1 -22 858.710 69.7646   8
   1  -1 -22 904.324 65.2340   6
   1  -1 -23 2829.45 113.370   6
  -1   1 -23 2926.80 128.035   6
   1  -1 -23 2797.05 120.071   8
  -1   1 -23 2714.72 126.457   8
  -1   1 -24 21147.6 461.835   6
   1  -1 -24 20625.7 449.440   8
   1  -1 -24 20287.5 437.769   6
  -1   1 -24 21248.7 461.791   8
  -1   1 -25 4860.17 174.291   6
   1  -1 -25 4984.13 168.759   8
  -1   1 -25 4828.55 174.067   8
   1  -1 -26 9227.36 250.980   8
  -1   1 -26 9522.08 263.791   8
  -1   1 -26 9187.11 258.994   6
  -1   1 -27 572.880 69.3894   6
   1  -1 -27 650.669 67.7850   8
  -1   1 -27 576.802 80.6096   8
   1  -1 -28 4706.80 161.648   8
  -1   1 -28 4595.41 169.761   8
  -1   1 -28 4402.31 162.676   6
  -1   1 -29 7511.24 216.618   6
   1  -1 -29 7150.53 209.978   8
  -1   1 -29 7452.65 222.494   8
  -1   1 -30 750.651 78.7767   8
   1  -1 -30 699.182 65.9134   8
  -1   1 -30 755.699 69.1186   6
  -1   1 -31 1626.66 86.4430   6
   1  -1 -31 1610.49 85.9109   8
  -1   1 -31 1749.38 99.2283   8
  -1   1 -32 1585.72 78.5954   6
  -1   1 -32 1689.47 90.0527   8
   1  -1 -32 1527.14 77.4218   8
  -1   1 -33 1349.88 76.0565   8
   1  -1 -33 1403.28 65.0280   8
  -1   1 -34 213.230 38.5806   8
  -1   1 -35 242.895 33.1592   8
  -1  -2 -35 1165.72 53.4707   8
  -1  -2 -34 1683.36 74.4116   8
   1   2 -34 1614.28 65.1611   8
   1   2 -33 1023.88 59.3688   8
  -1  -2 -33 1040.49 66.1639   8
  -1  -2 -32 7954.37 213.080   8
   1   2 -32 7977.11 202.756   8
  -1  -2 -31 10031.6 245.481   6
  -1  -2 -31 10310.7 261.463   8
   1   2 -31 10169.8 250.038   8
  -1  -2 -30 4647.52 152.517   6
   1   2 -30 4510.22 153.316   8
  -1  -2 -30 4568.90 163.874   8
  -1  -2 -29 10333.1 264.747   6
   1   2 -29 10009.8 261.365   8
  -1  -2 -29 10022.0 272.357   8
   1   2 -28 5739.57 182.823   8
  -1  -2 -28 5724.91 185.435   6
  -1  -2 -28 5609.62 194.118   8
   1   2 -27 1323.60 80.6320   6
   1   2 -27 1389.12 90.9439   8
  -1  -2 -27 1261.62 89.8488   6
  -1  -2 -27 1279.80 94.2214   8
  -1  -2 -26 2895.84 137.217   8
   1   2 -26 3048.93 122.405   6
   1   2 -26 3052.69 131.241   8
  -1  -2 -26 3058.38 134.979   6
  -1  -2 -25 15739.4 382.177   8
   1   2 -25 15765.9 361.153   6
   1   2 -25 15938.0 370.269   8
  -1  -2 -25 16307.4 380.334   6
  -1  -2 -24 10617.9 285.974   8
   1   2 -24 10326.0 266.074   6
  -1  -2 -24 10874.7 283.942   6
   1   2 -24 10541.8 273.085   8
   1   2 -23 3868.12 143.081   8
  -1  -2 -23 3763.73 149.034   6
  -1  -2 -23 3749.96 152.388   8
   1   2 -23 3872.33 138.141   6
   1   2 -22 247.104 50.0938   8
  -1  -2 -22 231.601 54.2654   8
  -1  -2 -22 174.822 51.1679   6
   1   2 -22 211.692 42.2987   6
  -1  -2 -21 3087.74 129.640   6
   1   2 -21 3266.98 124.307   8
   1   2 -21 3196.13 119.208   6
  -1  -2 -21 2994.69 129.593   8
   1   2 -20 11990.2 289.358   6
  -1  -2 -20 13049.6 306.599   8
  -1  -2 -20 12529.7 304.130   6
   1   2 -20 13024.1 298.018   8
   1   2 -19 12469.2 292.303   6
  -1  -2 -19 12915.3 304.660   6
   1   2 -19 13203.0 297.405   8
  -1  -2 -19 13195.6 306.784   8
   1   2 -18 331.534 40.8633   6
   1   2 -18 282.093 41.8496   8
  -1  -2 -18 270.714 44.0378   6
  -1  -2 -18 286.885 44.4992   8
   1   2 -17 6877.97 182.890   8
   1   2 -17 7005.30 180.454   6
  -1  -2 -17 6838.08 191.694   6
  -1  -2 -17 7203.45 191.900   8
   1   2 -16 3055.02 103.973   8
  -1  -2 -16 3102.52 109.190   8
  -1   2  16 3070.32 132.186   3
   1   2 -16 3027.67 102.660   6
  -1   2  16 3135.35 98.2274   1
  -1  -2 -16 2993.67 111.341   6
  -1  -2 -15 4974.35 179.730   2
   1   2 -15 5040.43 137.776   8
  -1   2  15 5127.02 134.091   1
  -1  -2 -15 4620.92 141.717   6
   1   2 -15 5044.17 136.361   6
  -1   2  15 5159.69 169.485   3
  -1  -2 -15 4856.56 142.439   8
  -1  -2 -14 7957.02 233.707   2
  -1   2  14 8126.13 189.805   1
   1   2 -14 8254.15 190.718   8
  -1  -2 -14 8005.75 196.317   8
  -1   2  14 8461.16 225.309   3
  -1   2  13 13838.1 281.648   1
  -1  -2 -13 13237.8 320.223   2
  -1  -2 -13 13358.1 284.432   8
  -1   2  13 13296.1 309.791   3
  -1   2  12 35038.8 650.396   3
  -1  -2 -12 33919.2 662.842   2
   1  -2  12 34587.4 664.669   2
   1   2 -11 85272.0 1439.05   1
  -1  -2 -11 78607.1 1462.70   2
  -1   2  11 82124.1 1426.61   1
   1  -2  11 80864.6 1464.46   2
  -1   2  11 82788.6 1451.88   3
  -1   2  10 40209.9 739.140   3
  -1  -2 -10 39769.2 751.633   2
   1   2 -10 40721.6 729.060   1
  -1   2  10 38985.1 717.888   1
   1  -2  10 41588.3 755.473   2
  -1   2   9 166056. 2779.87   1
   1   2  -9 163893. 2787.20   1
  -1   2   9 160264. 2793.44   3
  -1  -2  -9 158696. 2805.43   2
   1  -2   9 167883. 2808.88   2
   1   2  -8 41510.1 687.899   1
   1  -2   8 42652.1 705.425   2
  -1  -2  -8 41032.6 706.203   2
   1  -2   7 37272.5 673.076   2
   1   2  -7 36646.6 662.470   1
   1  -2   6 59277.2 1053.55   2
   1   2  -6 61053.5 1052.11   1
   1   2  -5 61477.4 1060.04   1
   1  -2   5 60574.9 1060.71   2
   1   2  -4 12583.5 244.047   1
   1  -2   4 12530.6 242.329   2
   1   2  -3 27901.9 513.467   1
   1  -2   3 29747.2 509.828   2
   1  -2   2 23637.2 414.029   2
  -1   2   1 18133.4 310.372   4
  -1  -2  -1 18677.8 308.240   1
   1   2   0 1176.17 38.2318   1
  -1   2   0 1210.75 37.1637   4
  -1  -2   0 1188.22 37.4500   1
  -1  -2   1 18188.7 336.704   1
   1   2   1 19328.9 333.998   1
   1   2   2 25020.2 421.439   1
   1  -2  -2 23662.4 415.326   2
  -1  -2   3 29544.7 513.206   3
   1   2   3 30936.4 518.496   1
   1  -2  -3 30293.4 522.016   2
   1   2   4 13079.1 221.712   1
  -1  -2   4 12350.0 224.381   3
   1  -2  -4 12833.3 235.224   2
   1  -2  -5 59746.0 1048.81   2
   1   2   5 60869.8 1026.21   1
  -1  -2   5 61919.2 1054.64   1
  -1   2  -6 60357.1 999.329   1
   1   2   6 57247.1 980.776   1
   1  -2  -6 58506.1 1013.69   2
  -1  -2   6 60061.2 1015.41   1
  -1  -2   7 39209.3 684.832   1
  -1   2  -7 39200.2 668.369   1
  -1   2  -8 41563.3 728.877   1
  -1  -2   8 42351.2 747.454   1
  -1   2  -9 162614. 2658.81   1
  -1  -2   9 165992. 2679.42   1
  -1  -2  10 39760.4 715.909   1
  -1   2 -10 40398.9 699.185   1
  -1   2 -11 82815.3 1419.12   1
  -1  -2  11 79509.5 1474.03   2
  -1  -2  11 84372.1 1440.27   1
  -1  -2  12 35683.5 694.968   2
  -1  -2  12 34833.7 650.906   1
  -1   2 -12 35801.9 632.374   1
  -1  -2  13 13673.9 294.839   3
  -1   2 -13 13697.1 263.675   1
  -1   2 -13 13055.8 286.561   6
  -1  -2  13 13671.6 327.675   2
  -1  -2  13 12868.6 279.757   1
  -1  -2  14 8370.60 236.958   2
  -1  -2  14 7963.54 191.171   1
  -1   2 -14 7921.35 194.194   8
  -1  -2  14 8020.43 205.634   3
  -1   2 -14 7982.35 198.611   6
  -1  -2  15 4768.44 135.311   1
  -1  -2  15 4759.35 150.508   3
  -1  -2  15 4896.39 175.852   2
   1  -2 -15 4684.87 131.227   8
  -1   2 -15 4917.88 143.886   6
  -1   2 -15 4638.95 139.389   8
   1  -2 -16 2720.03 94.8588   6
  -1  -2  16 2980.73 100.697   1
   1  -2 -16 2813.46 98.9726   8
  -1  -2  16 3186.53 142.955   2
  -1  -2  16 2971.88 117.875   3
  -1   2 -16 2747.32 107.000   6
  -1   2 -16 2979.03 108.461   8
  -1   2 -17 6991.87 192.954   6
   1  -2 -17 6739.95 175.811   6
  -1  -2  17 7313.22 209.223   3
  -1   2 -17 6989.90 188.519   8
   1  -2 -17 7157.05 182.586   8
  -1  -2  17 7256.22 237.777   2
  -1   2 -18 230.207 45.1249   6
   1  -2 -18 278.863 40.2732   8
   1  -2 -18 307.438 37.7142   6
  -1   2 -18 225.795 41.7443   8
  -1  -2  18 251.688 40.8546   3
  -1   2 -19 12577.5 302.259   6
   1  -2 -19 12480.4 283.276   6
  -1   2 -19 12860.7 301.273   8
   1  -2 -19 12833.4 291.950   8
  -1   2 -20 12981.9 305.761   8
   1  -2 -20 12502.2 293.566   8
   1  -2 -20 12475.1 286.285   6
  -1   2 -20 12574.4 305.163   6
   1  -2 -21 3183.39 117.378   6
   1  -2 -21 3341.13 126.042   8
  -1   2 -21 3318.39 133.647   6
  -1   2 -21 3150.44 130.103   8
  -1   2 -22 208.622 50.2161   6
   1  -2 -22 206.392 46.7809   8
  -1   2 -22 192.026 51.8607   8
   1  -2 -22 259.646 42.4102   6
   1  -2 -23 3706.71 138.043   8
  -1   2 -23 3622.39 148.489   8
  -1   2 -23 3725.60 147.574   6
   1  -2 -24 11123.8 277.806   8
  -1   2 -24 10464.8 283.946   8
  -1   2 -24 10709.3 285.904   6
  -1   2 -25 15430.3 376.158   8
   1  -2 -25 16337.8 369.589   8
  -1   2 -25 15780.4 377.605   6
  -1   2 -26 2824.79 134.806   8
  -1   2 -26 2965.12 135.141   6
   1  -2 -26 3016.16 127.797   8
  -1   2 -27 1340.89 94.2740   6
   1  -2 -27 1362.75 87.2689   8
  -1   2 -27 1391.32 99.9872   8
  -1   2 -28 6004.78 194.962   8
   1  -2 -28 5808.28 184.202   8
  -1   2 -28 5690.05 189.787   6
  -1   2 -29 10102.0 272.751   8
   1  -2 -29 10080.7 261.023   8
  -1   2 -29 10487.2 270.640   6
  -1   2 -30 4570.29 162.399   8
   1  -2 -30 4719.96 153.787   8
  -1   2 -30 4634.91 157.735   6
  -1   2 -31 10103.3 261.576   8
  -1   2 -31 10213.3 252.623   6
   1  -2 -31 10217.7 247.645   8
  -1   2 -32 8100.84 212.449   8
  -1   2 -32 7807.58 201.311   6
   1  -2 -32 7799.82 195.783   8
  -1   2 -33 1019.86 67.7804   8
  -1   2 -33 851.490 52.8640   6
   1  -2 -33 966.097 53.6442   8
  -1   2 -34 1754.69 77.4305   8
  -1   2 -35 1145.07 56.0741   8
  -1  -3 -35 3922.73 104.527   8
   1   3 -34 300.258 33.2418   8
  -1  -3 -34 257.242 36.3425   8
   1   3 -33 1026.80 59.5373   8
  -1  -3 -33 1022.58 64.9016   8
  -1  -3 -32 3651.61 130.590   8
   1   3 -32 3723.90 123.167   8
  -1  -3 -31 4520.72 153.857   8
   1   3 -31 4619.23 147.976   8
  -1  -3 -30 1898.65 103.472   8
  -1  -3 -30 1876.18 93.0077   6
   1   3 -30 1989.02 98.8091   8
  -1  -3 -29 1539.59 99.5789   8
   1   3 -29 1481.77 90.3415   8
  -1  -3 -29 1457.72 87.0490   6
   1   3 -28 15280.4 356.253   8
  -1  -3 -28 15194.9 356.775   6
   1   3 -28 15020.7 341.668   6
  -1  -3 -28 15363.7 369.270   8
   1   3 -27 5794.22 186.589   8
  -1  -3 -27 5704.59 189.088   6
  -1  -3 -27 5908.62 199.361   8
   1   3 -27 5994.27 180.011   6
   1   3 -26 11248.8 290.379   8
  -1  -3 -26 11492.9 296.778   6
  -1  -3 -26 11144.8 301.000   8
   1   3 -26 11444.7 282.338   6
  -1  -3 -25 2035.11 119.643   8
  -1  -3 -25 2290.68 115.127   6
   1   3 -25 2117.66 110.123   8
   1   3 -25 2096.03 102.968   6
   1   3 -24 29348.8 596.677   6
  -1  -3 -24 29769.9 614.833   6
   1   3 -24 29206.5 604.290   8
  -1  -3 -24 30207.1 619.345   8
   1   3 -23 1359.51 90.2790   8
  -1  -3 -23 1394.23 93.7053   6
  -1  -3 -23 1440.74 96.3593   8
   1   3 -23 1510.58 86.9024   6
   1   3 -22 1098.33 74.7661   6
  -1  -3 -22 1135.78 86.6356   8
   1   3 -22 1164.68 82.1803   8
  -1  -3 -22 1127.43 83.6764   6
   1   3 -21 4534.87 150.858   6
   1   3 -21 4699.70 156.712   8
  -1  -3 -21 4644.80 163.131   8
  -1  -3 -21 4675.56 163.660   6
   1   3 -20 24113.0 492.806   8
  -1  -3 -20 24002.4 503.158   6
   1   3 -20 23670.6 487.256   6
  -1  -3 -20 23900.1 502.053   8
   1   3 -19 10867.2 261.156   8
   1   3 -19 10585.3 255.919   6
  -1  -3 -19 10671.7 267.570   6
  -1  -3 -19 10666.2 266.241   8
   1   3 -18 3210.02 113.189   6
  -1  -3 -18 3296.36 123.280   8
  -1  -3 -18 3080.37 120.723   6
   1   3 -18 3141.77 116.229   8
   1   3 -17 394.975 42.8340   6
   1   3 -17 380.300 44.4391   8
  -1  -3 -17 363.558 46.9038   6
  -1  -3 -17 408.869 49.1790   8
  -1  -3 -16 20273.4 483.306   2
   1   3 -16 21069.2 421.105   8
   1   3 -16 20385.6 418.282   6
  -1   3  16 20697.1 409.263   1
  -1  -3 -16 21070.2 428.819   8
  -1   3  15 2509.67 88.1935   1
  -1  -3 -15 2685.81 100.073   8
   1   3 -15 2543.98 91.8622   8
  -1   3  15 2674.70 119.579   3
   1   3 -15 2429.67 90.6801   6
  -1  -3 -15 2326.14 120.792   2
  -1   3  14 12637.8 305.472   3
  -1  -3 -14 12295.6 313.679   2
   1   3 -14 12244.7 264.558   6
  -1  -3 -14 12322.0 273.082   8
   1   3 -14 12199.7 264.838   8
   1  -3  14 12448.3 315.559   2
  -1   3  14 12717.3 269.258   1
  -1  -3 -13 9184.18 252.265   2
   1  -3  13 9084.66 252.284   2
   1   3 -13 9777.12 231.311   1
   1   3 -13 9533.66 211.021   8
  -1   3  13 9554.48 213.155   1
  -1   3  13 9606.96 245.063   3
  -1  -3 -12 4239.05 148.014   2
   1  -3  12 4211.15 147.118   2
  -1   3  12 3949.12 134.060   3
  -1   3  12 4105.26 115.825   1
   1   3 -12 4273.08 128.555   1
  -1   3  11 2051.08 74.5703   1
   1  -3  11 2035.64 96.5226   2
   1   3 -11 2002.73 81.5395   1
   1  -3  10 72863.8 1304.88   2
  -1  -3 -10 73105.6 1307.42   2
   1   3 -10 72940.5 1284.59   1
  -1  -3  -9 4785.87 145.285   2
   1  -3   9 5090.85 145.492   2
   1   3  -9 4846.21 132.171   1
   1  -3   8 3891.85 121.401   2
   1   3  -8 4103.32 115.318   1
   1   3  -7 86649.3 1502.87   1
   1  -3   7 86641.3 1508.20   2
   1  -3   6 35941.3 662.594   2
   1   3  -6 37224.1 662.225   1
   1  -3   5 47229.6 824.488   2
  -1   3   5 46147.7 823.314   3
   1   3  -5 46552.9 824.489   1
   1   3  -4 84103.9 1450.41   1
  -1   3   3 128329. 2176.32   4
   1  -3   2 85712.7 1440.20   4
  -1   3   2 83493.3 1442.02   4
   1  -3   1 254554. 4281.62   4
  -1   3   1 255048. 4283.08   4
  -1   3   0 340209. 5772.64   4
   1   3   0 347827. 5759.33   3
   1   3   0 344097. 5779.74   1
   1  -3   0 338760. 5774.21   4
  -1  -3   1 254208. 4267.49   1
   1  -3  -1 251432. 4263.55   4
  -1   3  -1 249557. 4259.81   4
   1   3   1 260051. 4265.06   1
   1  -3  -2 80648.0 1418.03   3
   1   3   2 84648.1 1410.74   1
   1  -3  -3 106268. 2023.44   3
   1   3   3 127726. 2012.52   1
   1   3   4 87594.7 1492.48   1
   1  -3  -4 88689.6 1499.49   2
   1  -3  -5 47710.8 825.382   2
  -1  -3   5 47391.5 833.117   1
   1   3   5 47101.3 810.176   1
  -1  -3   6 36925.1 670.621   1
  -1   3  -6 38182.4 662.494   1
   1  -3  -6 37184.1 667.528   2
  -1  -3   7 87576.8 1490.87   1
  -1   3  -7 86654.8 1479.14   1
   1  -3  -7 84419.1 1489.65   2
  -1   3  -8 3934.02 100.978   1
   1  -3  -8 4087.34 115.749   2
  -1  -3   8 4077.08 110.858   1
  -1   3  -9 5108.00 121.351   1
  -1  -3   9 4985.47 129.484   1
   1  -3  -9 4885.97 137.483   2
  -1   3 -10 73414.4 1122.75   1
  -1  -3  10 74061.1 1136.50   1
   1  -3 -10 75984.1 1158.59   2
  -1   3 -11 2064.79 70.4296   1
  -1  -3  11 1915.60 73.5429   1
  -1   3 -12 4339.46 116.194   1
  -1  -3  12 4341.41 124.606   1
  -1   3 -13 9336.17 218.032   6
  -1  -3  13 9290.88 216.986   1
  -1   3 -13 9434.31 205.123   1
   1  -3 -14 12038.5 261.291   8
  -1   3 -14 12803.6 258.566   1
  -1  -3  14 12247.8 278.584   3
  -1   3 -14 12476.0 274.426   6
  -1  -3  14 11812.3 269.161   1
  -1  -3  15 2492.61 126.927   2
   1  -3 -15 2779.30 94.2461   8
  -1  -3  15 2572.15 103.023   3
  -1   3 -15 2571.10 100.720   6
  -1   3 -16 20995.9 430.393   6
   1  -3 -16 20211.5 414.450   8
  -1   3 -16 20917.3 425.439   8
  -1  -3  16 21197.5 442.331   3
  -1  -3  16 20519.1 484.479   2
  -1   3 -17 390.175 49.5572   6
   1  -3 -17 392.731 42.2722   8
  -1   3 -17 419.668 49.5370   8
  -1  -3  17 424.661 48.2805   3
  -1   3 -18 3203.98 125.552   6
  -1   3 -18 3425.67 124.703   8
  -1  -3  18 3189.58 131.356   3
  -1   3 -19 10519.0 261.567   8
   1  -3 -19 10183.7 250.731   8
  -1   3 -19 10383.1 264.949   6
  -1   3 -20 23633.5 500.936   8
  -1   3 -20 24448.6 506.320   6
   1  -3 -20 24008.9 492.214   8
   1  -3 -21 4680.90 154.109   8
  -1   3 -21 4515.51 162.222   6
  -1   3 -21 4643.07 160.794   8
   1  -3 -22 1184.40 80.3726   8
  -1   3 -22 1142.71 84.5096   6
  -1   3 -22 1200.45 87.0807   8
  -1   3 -23 1320.52 94.7827   6
  -1   3 -23 1420.60 95.4666   8
   1  -3 -23 1419.50 86.9687   8
  -1   3 -24 30415.6 619.082   8
   1  -3 -24 30212.1 608.201   8
  -1   3 -24 28983.3 618.130   6
  -1   3 -25 2198.91 117.219   6
  -1   3 -25 2065.40 117.441   8
   1  -3 -25 1994.79 105.050   8
  -1   3 -26 11300.0 298.140   6
   1  -3 -26 11823.4 291.748   8
  -1   3 -26 11020.0 298.124   8
  -1   3 -27 5670.66 193.617   6
  -1   3 -27 6039.10 198.987   8
   1  -3 -27 5983.15 187.166   8
  -1   3 -28 14956.8 361.489   6
  -1   3 -28 15081.3 365.784   8
   1  -3 -28 15516.9 353.690   8
  -1   3 -29 1486.62 94.3518   6
  -1   3 -29 1388.17 98.1059   8
   1  -3 -29 1520.12 87.0808   8
  -1   3 -30 2019.07 107.966   8
  -1   3 -30 1976.97 100.981   6
   1  -3 -30 1873.14 93.3990   8
  -1   3 -31 4585.23 156.892   8
  -1   3 -31 4504.11 148.474   6
   1  -3 -31 4565.28 142.326   8
   1  -3 -32 3657.04 115.893   8
  -1   3 -32 3640.60 122.291   6
  -1   3 -32 3733.30 132.702   8
  -1   3 -33 1063.67 57.8830   6
  -1   3 -33 1003.59 66.3255   8
  -1   3 -34 273.683 40.7251   8
  -1   3 -35 4257.25 115.418   8
  -1  -4 -35 18.6065 18.2993   8
  -1  -4 -34 285.717 35.3717   8
   1   4 -34 313.570 32.8073   8
  -1  -4 -33 119.097 38.0729   8
   1   4 -33 172.534 36.3839   8
   1   4 -32 3973.64 127.235   8
  -1  -4 -32 3991.80 133.911   8
   1   4 -31 214.453 47.8633   8
  -1  -4 -31 187.098 51.0147   8
  -1  -4 -30 3559.79 140.559   8
   1   4 -30 3544.25 130.677   8
  -1  -4 -30 3454.75 125.277   6
  -1  -4 -29 13780.6 324.203   6
   1   4 -29 14168.8 328.478   8
  -1  -4 -29 13904.9 337.635   8
  -1  -4 -28 20872.0 461.158   8
   1   4 -28 20178.1 434.178   6
   1   4 -28 20327.5 447.273   8
  -1  -4 -28 20905.3 448.020   6
  -1  -4 -27 7704.29 232.325   8
   1   4 -27 7543.88 221.618   8
   1   4 -27 7644.78 214.842   6
  -1  -4 -27 7744.15 225.569   6
   1   4 -26 6259.72 190.588   6
  -1  -4 -26 6396.14 210.930   8
   1   4 -26 6240.39 197.434   8
  -1  -4 -26 6331.06 202.462   6
  -1  -4 -25 19777.2 444.981   6
   1   4 -25 19396.9 437.167   8
  -1  -4 -25 19883.2 451.002   8
   1   4 -25 19853.1 430.496   6
   1   4 -24 3549.94 137.773   6
   1   4 -24 3570.48 145.142   8
  -1  -4 -24 3666.45 148.143   6
  -1  -4 -24 3907.09 155.965   8
   1   4 -23 21756.3 469.845   8
   1   4 -23 21511.3 465.053   6
  -1  -4 -23 21395.0 479.591   6
  -1  -4 -23 22736.9 485.355   8
  -1  -4 -22 16341.6 382.788   8
   1   4 -22 16218.0 366.564   6
  -1  -4 -22 16306.4 380.695   6
   1   4 -22 16171.9 373.213   8
   1   4 -21 18382.9 403.517   8
  -1  -4 -21 18504.8 414.295   6
   1   4 -21 18138.7 400.130   6
  -1  -4 -21 18555.7 414.631   8
   1   4 -20 12666.0 299.939   6
   1   4 -20 13061.3 305.266   8
  -1  -4 -20 12855.5 313.413   6
  -1  -4 -20 12888.7 315.377   8
   1   4 -19 20436.5 435.203   6
   1   4 -19 21352.6 438.713   8
  -1  -4 -19 20733.7 448.519   6
  -1  -4 -19 21045.2 448.382   8
   1   4 -18 1489.89 77.4327   6
   1   4 -18 1383.49 77.9837   8
  -1  -4 -18 1398.70 81.1569   8
  -1  -4 -18 1244.48 79.1101   6
   1   4 -17 25073.2 496.926   8
   1   4 -17 24966.8 494.270   6
  -1  -4 -17 24594.2 504.279   8
  -1  -4 -16 1696.95 110.373   2
   1   4 -16 1809.11 81.2884   6
   1   4 -16 1903.18 83.2857   8
  -1   4  16 2007.06 107.371   3
  -1  -4 -16 1801.55 86.7346   8
  -1  -4 -15 22627.1 514.943   2
   1   4 -15 24009.5 482.097   1
  -1   4  15 23072.8 451.074   1
   1  -4  15 23322.6 516.857   2
   1   4 -15 22619.2 454.556   8
  -1   4  15 22271.0 498.948   3
  -1  -4 -15 23423.9 464.012   8
   1   4 -15 22802.4 453.142   6
   1   4 -14 9454.83 237.018   1
  -1   4  14 9446.00 217.474   1
   1  -4  14 9687.90 266.724   2
   1   4 -14 8971.15 214.093   6
  -1  -4 -14 9230.96 263.084   2
   1   4 -14 9364.94 215.683   8
   1   4 -13 10060.0 225.469   6
   1   4 -13 10396.2 248.637   1
  -1   4  13 10293.2 230.141   1
  -1  -4 -13 9920.50 270.146   2
   1  -4  13 10334.9 271.854   2
   1   4 -13 10036.6 225.862   8
  -1  -4 -12 798.324 66.7321   2
   1   4 -12 636.469 51.3061   1
   1   4 -12 687.374 45.2583   8
   1  -4  12 719.390 64.8768   2
  -1  -4 -11 18706.5 409.702   2
   1   4 -11 18570.6 390.126   1
   1  -4  10 18711.3 405.111   2
   1   4 -10 19682.4 394.601   1
  -1  -4 -10 19286.2 409.291   2
   1   4  -9 4673.48 133.769   1
  -1   4   9 4474.08 134.273   3
   1  -4   9 4442.62 139.096   2
   1   4  -8 33766.9 617.438   1
  -1   4   8 32073.0 614.755   3
   1  -4   8 33061.8 623.227   2
   1   4  -7 108624. 1907.98   1
  -1   4   7 111818. 1909.90   3
   1  -4   7 111430. 1913.65   2
  -1   4   6 88595.7 1534.33   3
   1  -4   6 89097.4 1536.83   2
   1   4  -6 87662.4 1534.52   1
   1   4  -5 146957. 2511.62   1
  -1   4   4 131831. 2291.82   4
   1  -4   4 137975. 2284.31   4
   1   4  -4 133388. 2302.41   1
  -1   4   3 95286.4 1705.39   4
   1  -4   3 104063. 1701.81   4
   1  -4   2 151932. 2545.63   4
  -1   4   2 149067. 2549.26   4
  -1   4   1 189748. 3079.30   4
   1  -4   1 191277. 3078.30   4
  -1   4   0 261.838 25.7906   4
   1  -4   0 281.404 26.9228   4
   1   4   0 220.632 29.3896   1
  -1   4  -1 192503. 3267.13   4
   1   4   1 194313. 3260.14   3
   1   4   1 195074. 3277.02   1
   1  -4  -2 145558. 2537.54   3
   1   4   2 152131. 2524.50   3
   1   4   2 149450. 2531.60   1
   1  -4  -3 100539. 1685.11   3
   1   4   3 96439.8 1672.05   1
   1   4   4 131862. 2168.84   1
   1  -4  -4 135536. 2188.68   3
  -1  -4   5 144614. 2470.67   1
   1  -4  -5 145294. 2476.28   3
  -1   4  -6 89391.9 1530.89   1
  -1  -4   6 87542.2 1536.37   1
   1  -4  -6 89422.6 1530.54   2
   1  -4  -7 112938. 1980.43   2
  -1   4  -7 116470. 1976.41   1
  -1  -4   7 116868. 1985.35   1
  -1  -4   8 32818.1 607.726   1
  -1   4  -8 32719.5 599.880   1
   1  -4  -8 33331.8 610.444   2
  -1   4  -9 4431.31 117.824   1
  -1  -4   9 4402.52 123.728   1
   1  -4  -9 4440.44 129.078   2
   1  -4 -10 19522.5 396.855   2
  -1  -4  10 19063.3 384.092   1
  -1   4 -10 19520.5 377.714   1
  -1   4 -11 19322.3 366.315   1
   1   4  11 17767.9 325.832   1
   1  -4 -11 19649.9 391.707   2
   1   4  11 18293.0 323.408   1
  -1   4 -12 750.531 46.3374   1
  -1   4 -12 736.404 48.6520   6
  -1   4 -13 10417.7 230.774   1
  -1   4 -13 9873.68 233.270   6
   1  -4 -14 9001.63 210.623   8
  -1  -4  14 9234.17 221.584   3
  -1   4 -14 9261.00 223.353   6
  -1   4 -14 9464.71 215.767   1
  -1   4 -15 23768.3 481.715   6
   1  -4 -15 23470.4 468.238   8
  -1   4 -15 23709.8 459.004   9
  -1  -4  15 24152.0 484.944   3
  -1   4 -15 24247.5 470.330   1
   1  -4 -16 1806.97 79.8404   8
  -1   4 -16 1931.09 90.4782   6
  -1  -4  16 1958.37 90.4234   3
   1   4  16 1928.05 111.262   3
  -1   4 -17 25290.8 496.401   6
  -1  -4  17 23809.9 499.379   3
   1  -4 -17 24878.5 481.456   8
   1  -4 -18 1423.63 75.8237   8
  -1   4 -18 1517.70 83.3449   8
  -1   4 -18 1469.59 85.0550   6
  -1   4 -19 21110.5 453.143   6
  -1   4 -19 21145.7 447.950   8
   1  -4 -19 20864.0 438.660   8
  -1   4 -20 12724.8 313.716   6
   1  -4 -20 12628.3 300.273   8
  -1   4 -20 13300.0 312.573   8
  -1   4 -21 18432.9 417.901   6
   1  -4 -21 18506.9 404.718   8
  -1   4 -21 18579.7 414.409   8
   1  -4 -22 16794.8 373.507   8
  -1   4 -22 16047.4 381.588   8
  -1   4 -22 16405.8 384.120   6
  -1   4 -23 21865.1 487.225   6
  -1   4 -23 22566.2 488.994   8
   1  -4 -23 22477.3 477.450   8
  -1   4 -24 3592.05 150.588   8
  -1   4 -24 3575.48 149.123   6
   1  -4 -24 3488.72 138.308   8
   1  -4 -25 19903.0 436.175   8
  -1   4 -25 19839.7 446.652   8
  -1   4 -25 19368.7 445.678   6
  -1   4 -26 6452.77 207.570   6
  -1   4 -26 6276.36 208.963   8
   1  -4 -26 6529.13 198.439   8
  -1   4 -27 7578.83 230.325   6
   1  -4 -27 7870.91 221.317   8
  -1   4 -27 7845.17 233.754   8
  -1   4 -28 20792.6 453.240   6
  -1   4 -28 20190.1 454.386   8
   1  -4 -28 20214.7 439.861   8
   1  -4 -29 14116.4 325.841   8
  -1   4 -29 14167.8 336.962   6
  -1   4 -29 14038.3 340.112   8
  -1   4 -30 3281.63 135.534   8
   1  -4 -30 3583.37 126.278   8
  -1   4 -30 3617.13 135.703   6
  -1   4 -31 176.692 56.3233   8
  -1   4 -31 252.944 49.5292   6
   1  -4 -31 238.098 41.2719   8
   1  -4 -32 3878.33 116.391   8
  -1   4 -32 3873.82 132.524   8
  -1   4 -32 4065.55 128.214   6
  -1   4 -33 190.238 41.2436   8
  -1   4 -33 198.360 34.5570   6
  -1   4 -34 373.306 42.2884   8
  -1   4 -35 5.96734 24.1494   8
   1   5 -34 2131.17 72.5430   8
  -1  -5 -34 2072.16 74.0711   8
   1   5 -33 288.480 39.4302   8
  -1  -5 -33 250.980 39.9019   8
   1   5 -32 31.7473 36.1116   8
  -1  -5 -32 33.3957 34.6879   8
   1   5 -31 3327.42 118.852   8
  -1  -5 -31 3279.62 124.318   8
  -1  -5 -30 5455.53 173.844   8
   1   5 -30 5381.83 165.546   8
   1   5 -29 4051.77 137.371   6
  -1  -5 -29 4097.67 140.571   6
  -1  -5 -29 4032.45 152.899   8
   1   5 -29 4164.54 147.935   8
   1   5 -28 9575.25 250.607   8
   1   5 -28 9146.68 239.434   6
  -1  -5 -28 9131.17 246.195   6
  -1  -5 -28 9504.56 261.501   8
   1   5 -27 1410.31 84.8108   6
  -1  -5 -27 1414.95 97.2885   8
   1   5 -27 1353.91 92.0891   8
  -1  -5 -27 1533.86 94.5198   6
  -1  -5 -26 160.121 51.2941   6
  -1  -5 -26 169.104 57.4655   8
   1   5 -26 109.392 46.2389   6
   1   5 -26 157.932 56.5436   8
  -1  -5 -25 3348.31 151.181   8
  -1  -5 -25 3426.99 143.806   6
   1   5 -25 3418.29 135.737   6
   1   5 -25 3348.30 139.521   8
  -1  -5 -24 2719.44 128.345   6
  -1  -5 -24 2862.08 136.385   8
   1   5 -24 2892.11 128.147   8
   1   5 -24 2687.85 120.688   6
   1   5 -23 30024.2 606.362   8
   1   5 -23 29547.6 600.429   6
  -1  -5 -23 29687.1 619.110   8
  -1  -5 -23 29233.4 613.188   6
   1   5 -22 1418.21 90.5073   8
  -1  -5 -22 1376.43 97.4710   8
   1   5 -22 1343.08 85.0962   6
  -1  -5 -22 1366.33 92.1878   6
   1   5 -21 421.222 57.7401   8
  -1  -5 -21 455.677 62.7714   8
   1   5 -21 388.453 57.0264   6
  -1  -5 -21 456.410 61.6849   6
  -1  -5 -20 23550.6 499.664   6
   1   5 -20 23329.0 487.983   6
  -1  -5 -20 23446.2 501.221   8
   1   5 -20 23421.1 490.516   8
  -1  -5 -19 154.895 46.2188   6
   1   5 -19 89.1882 39.4044   6
  -1  -5 -19 121.667 46.2031   8
   1   5 -19 160.291 45.6769   8
  -1  -5 -18 8007.09 217.572   8
   1   5 -18 7729.87 208.228   8
   1   5 -18 7738.43 207.864   6
  -1  -5 -17 4576.48 151.652   8
   1   5 -17 4309.93 141.042   6
   1   5 -17 4758.83 144.852   8
   1   5 -16 25812.5 506.260   8
   1   5 -16 25269.8 506.342   6
   1   5 -16 25677.3 536.719   1
   1   5 -15 10320.2 239.108   8
   1   5 -15 10344.0 241.846   6
  -1  -5 -15 10194.2 293.581   2
  -1   5  15 10233.5 238.555   1
   1   5 -15 10480.6 265.516   1
   1  -5  15 10174.0 291.947   2
   1   5 -14 3870.18 139.400   1
   1   5 -14 3981.94 121.549   8
   1   5 -14 4030.78 123.602   6
  -1   5  14 3723.84 148.598   3
  -1  -5 -14 4229.82 164.068   2
   1  -5  14 4120.52 161.657   2
  -1   5  14 4106.67 124.761   1
   1   5 -13 10053.1 230.072   6
   1   5 -13 10264.7 229.315   8
  -1   5  13 10393.2 265.005   3
   1   5 -13 9822.01 250.696   1
  -1  -5 -13 10293.0 277.046   2
   1  -5  13 9957.68 273.041   2
  -1   5  12 120.990 35.4952   3
   1   5 -12 104.603 28.8807   8
  -1  -5 -12 83.1847 43.2862   2
   1  -5  12 160.095 45.1118   2
   1   5 -12 90.9410 28.3697   6
   1   5 -11 16887.0 366.330   1
  -1   5  11 16859.6 367.899   3
   1   5 -11 16760.4 336.785   8
  -1  -5 -11 16825.1 381.348   2
   1  -5  11 17365.9 381.291   2
  -1   5  10 75807.8 1341.82   3
   1   5 -10 74916.8 1340.56   1
   1  -5  10 74407.2 1351.70   2
  -1   5   9 39626.3 759.357   3
   1  -5   9 41779.6 771.690   2
   1   5  -9 41475.1 765.025   1
   1  -5   8 1192.07 69.8070   2
   1   5  -8 1183.05 64.7542   1
  -1   5   8 1253.48 66.8671   3
   1   5  -7 38139.1 720.705   1
  -1   5   7 40082.9 721.688   3
   1   5  -6 73408.4 1294.60   1
   1   5  -5 23991.4 469.371   1
  -1   5   5 23423.6 455.661   4
   1  -5   4 12779.3 245.689   4
  -1   5   4 13048.2 255.285   4
  -1   5   3 119489. 1984.72   4
   1  -5   3 113495. 1976.02   4
   1  -5   2 176847. 3018.59   4
  -1   5   2 180594. 3022.85   4
   1   5  -1 197137. 3341.27   4
   1   5  -1 205302. 3385.34   1
  -1   5   1 200980. 3367.96   4
   1  -5   1 202944. 3367.20   4
   1   5   0 8303.36 175.632   1
   1  -5   0 7959.31 164.803   4
   1   5   0 7872.58 143.955   4
   1   5   1 208361. 3520.07   1
   1  -5  -1 211212. 3518.35   3
  -1   5  -1 205247. 3505.06   4
   1   5   2 183437. 3123.39   1
   1   5   2 184154. 3109.40   3
   1  -5  -2 185481. 3126.75   3
   1  -5  -3 121990. 2114.56   3
   1   5   3 124943. 2107.17   1
   1   5   3 123483. 2100.15   3
   1   5   4 12391.1 247.693   1
   1   5   4 12061.5 248.915   3
   1   5   5 25331.8 435.734   3
   1  -5  -5 24245.7 443.885   3
   1   5   6 74110.8 1275.61   3
  -1   5  -6 71752.7 1275.41   1
   1  -5  -7 39994.1 726.834   2
   1   5   7 40590.5 733.273   3
  -1   5  -7 39702.0 727.456   1
   1   5   8 1222.13 65.9002   3
   1  -5  -8 1175.22 62.2144   2
  -1   5  -8 1207.79 59.5725   1
   1  -5  -9 42043.8 771.440   2
   1   5   9 43667.6 782.046   3
  -1   5 -10 74197.1 1338.73   1
   1  -5 -10 74536.2 1353.88   2
   1  -5 -11 17569.1 369.504   2
  -1   5 -11 16509.2 344.704   6
  -1   5 -11 16560.8 338.820   8
   1   5  11 16924.8 311.909   1
  -1   5 -11 16861.2 350.283   1
  -1   5 -12 119.326 29.6350   8
  -1   5 -12 101.934 33.3732   6
   1  -5 -12 180.183 42.4584   2
  -1   5 -12 119.191 27.5755   1
   1   5  12 232.875 16.8332   1
   1   5  12 132.860 42.6767   3
  -1   5 -13 9990.10 224.533   1
   1  -5 -13 10239.3 254.336   2
  -1   5 -13 10051.9 223.807   6
  -1  -5  13 10609.5 279.168   2
   1   5  13 10886.0 263.683   3
  -1   5 -13 10021.5 208.666   9
  -1  -5  14 4602.42 177.987   2
  -1   5 -14 4116.56 132.205   6
   1   5  14 4366.92 163.182   3
  -1   5 -14 4070.46 131.710   1
  -1   5 -14 4207.17 121.182   9
  -1  -5  14 4132.75 126.849   3
   1  -5 -15 10341.8 242.278   8
  -1   5 -15 10640.7 237.718   9
  -1  -5  15 10489.4 307.465   2
  -1   5 -15 10802.6 255.807   6
  -1  -5  15 10381.3 247.767   3
  -1   5 -15 10431.5 250.641   1
  -1  -5  16 24706.0 506.969   3
   1  -5 -16 24813.6 497.567   8
  -1   5 -16 26089.5 514.112   6
  -1   5 -16 25420.0 490.581   9
  -1   5 -17 4168.87 128.722   9
   1  -5 -17 4414.01 139.140   8
   1  -5 -18 7680.21 205.664   8
  -1   5 -18 7992.76 220.200   6
   1  -5 -19 170.148 41.3235   8
  -1   5 -19 208.918 51.7443   6
  -1   5 -19 109.719 49.0295   8
   1  -5 -20 22758.4 481.628   8
  -1   5 -20 23619.5 499.328   6
  -1   5 -20 23284.0 492.294   8
  -1   5 -21 481.877 66.7641   8
  -1   5 -21 463.148 67.2956   6
   1  -5 -21 448.105 56.5019   8
   1  -5 -22 1511.43 89.7179   8
  -1   5 -22 1477.90 98.6013   8
  -1   5 -22 1307.89 97.0492   6
  -1   5 -23 29622.4 618.276   6
   1  -5 -23 30135.1 605.550   8
  -1   5 -23 29053.2 614.525   8
   1  -5 -24 2712.10 121.323   8
  -1   5 -24 2738.96 131.158   6
  -1   5 -24 2681.57 131.776   8
  -1   5 -25 3452.91 149.704   8
   1  -5 -25 3636.25 142.765   8
  -1   5 -25 3746.80 155.388   6
  -1   5 -26 139.117 61.7390   6
   1  -5 -26 146.196 50.3995   8
  -1   5 -26 127.888 63.5440   8
  -1   5 -27 1443.95 98.7801   6
  -1   5 -27 1359.65 99.4699   8
   1  -5 -27 1477.06 88.9981   8
  -1   5 -28 9231.79 258.080   8
   1  -5 -28 9407.36 245.232   8
  -1   5 -28 9378.79 256.690   6
  -1   5 -29 4212.00 156.302   8
  -1   5 -29 4003.76 150.158   6
   1  -5 -29 4133.46 140.445   8
   1  -5 -30 5358.19 157.263   8
  -1   5 -30 5278.61 173.324   8
  -1   5 -30 5370.17 170.095   6
  -1   5 -31 3346.76 127.559   8
   1  -5 -31 3105.32 107.007   8
  -1   5 -31 3412.83 122.641   6
  -1   5 -32 70.4834 36.3404   6
  -1   5 -32 41.7982 41.0436   8
  -1   5 -33 278.022 44.4424   8
  -1   5 -33 240.177 34.1492   6
  -1   5 -34 2231.39 82.8363   8
  -1   5 -35 1127.14 51.4101   8
  -1  -6 -34 59.3443 19.8787   8
   1   6 -34 38.8806 21.0427   8
  -1  -6 -33 2855.42 94.7520   8
   1   6 -33 3001.09 96.3983   8
  -1  -6 -32 2505.24 97.2832   8
   1   6 -32 2531.45 96.1336   8
  -1  -6 -31 4964.82 152.963   8
   1   6 -31 4886.65 149.106   8
  -1  -6 -30 6278.08 187.988   8
   1   6 -30 6277.99 181.367   8
   1   6 -29 3530.23 133.416   8
  -1  -6 -29 3622.90 141.314   8
  -1  -6 -29 3450.51 125.025   6
   1   6 -29 3606.33 126.932   6
  -1  -6 -28 29598.8 601.251   6
  -1  -6 -28 30448.0 620.085   8
   1   6 -28 30446.8 599.677   6
   1   6 -28 29950.7 607.820   8
  -1  -6 -27 7339.00 214.117   6
  -1  -6 -27 7344.24 225.875   8
   1   6 -27 7370.94 216.031   8
   1   6 -27 7592.01 212.386   6
  -1  -6 -26 4572.90 173.735   8
  -1  -6 -26 4524.01 162.062   6
   1   6 -26 4288.28 155.350   6
   1   6 -26 4384.18 162.230   8
   1   6 -25 17523.4 401.168   8
  -1  -6 -25 17670.2 407.667   6
   1   6 -25 17145.8 395.956   6
  -1  -6 -25 18073.3 418.766   8
   1   6 -24 1994.81 109.992   8
  -1  -6 -24 1872.13 108.515   6
  -1  -6 -24 1755.47 113.520   8
   1   6 -24 1937.01 104.093   6
  -1  -6 -23 6909.65 219.330   6
   1   6 -23 7234.30 216.519   8
   1   6 -23 7518.16 216.007   6
  -1  -6 -23 7200.16 226.389   8
  -1  -6 -22 14511.1 360.534   8
   1   6 -22 14890.3 348.390   8
  -1  -6 -22 14750.8 356.794   6
   1   6 -22 14021.5 340.906   6
  -1  -6 -21 15175.4 364.413   8
   1   6 -21 15506.7 354.830   8
  -1  -6 -21 14792.8 361.275   6
   1   6 -21 14964.5 350.158   6
   1   6 -20 5501.08 173.347   6
  -1  -6 -20 5119.98 176.422   6
   1   6 -20 5288.02 173.239   8
  -1  -6 -20 5434.85 183.336   8
   1   6 -19 7914.33 217.431   6
  -1  -6 -19 7845.44 227.126   8
   1   6 -19 8092.85 218.143   8
   1   6 -18 3142.72 123.310   8
  -1  -6 -18 3039.54 126.366   8
   1   6 -18 3146.95 121.894   6
   1   6 -17 3197.94 120.225   6
   1   6 -17 3328.32 120.731   8
   1   6 -16 21228.3 437.914   6
   1   6 -16 21476.4 436.804   8
   1   6 -16 20911.7 470.234   1
   1   6 -15 3039.91 111.103   6
   1  -6  15 3092.51 146.086   2
   1   6 -15 3176.35 111.476   8
  -1  -6 -15 3108.01 148.977   2
   1   6 -15 2999.66 127.728   1
   1  -6  14 4060.29 164.404   2
   1   6 -14 4304.10 131.960   6
  -1   6  14 4363.75 161.133   3
   1   6 -14 4065.20 148.515   1
   1   6 -14 4173.86 128.782   8
  -1  -6 -14 4110.94 167.020   2
  -1  -6 -13 4171.22 161.374   2
   1   6 -13 3991.42 145.599   1
   1   6 -13 4071.03 126.160   6
   1   6 -13 4048.70 123.038   8
  -1   6  13 4092.21 151.111   3
   1  -6  13 4246.52 162.099   2
  -1   6  12 9910.79 259.729   3
   1   6 -12 9958.22 258.391   1
   1   6 -12 10204.0 228.241   8
   1   6 -12 9890.55 230.131   6
   1  -6  12 10167.2 271.866   2
  -1  -6 -12 10232.6 276.447   2
   1  -6  11 4453.87 157.301   2
   1   6 -11 4426.47 127.784   6
   1   6 -11 4592.80 126.199   8
  -1   6  11 4321.11 147.583   3
   1   6 -11 4493.79 150.088   1
   1   6 -10 41881.6 783.152   1
   1   6 -10 40601.6 742.369   8
   1  -6  10 40947.9 787.989   2
  -1   6  10 41969.2 779.148   3
   1   6 -10 40393.1 746.294   6
   1  -6   9 2165.80 99.1237   2
  -1   6   9 2052.94 89.3335   3
   1   6  -9 2007.18 90.7559   1
   1  -6   8 24279.7 444.656   4
   1   6  -8 22812.7 475.003   1
   1   6  -7 23813.2 483.482   1
   1  -6   7 24401.5 449.922   4
   1   6  -6 13411.8 301.462   1
   1  -6   6 14277.6 274.848   4
  -1   6   6 13594.6 286.680   4
   1  -6   5 62555.0 1062.79   4
   1   6  -5 59641.4 1095.44   1
  -1   6   5 60275.2 1076.40   4
  -1   6   4 165713. 2816.57   4
   1  -6   4 165292. 2804.80   4
  -1   6   3 82208.9 1420.63   4
   1  -6   3 82246.8 1412.65   4
   1  -6   2 30578.3 543.928   4
  -1   6   2 29875.4 546.742   4
   1   6  -1 4635.61 126.515   1
  -1   6   1 4666.74 110.741   4
   1   6  -1 4315.78 86.1036   4
   1  -6   1 4598.22 110.529   4
   1   6   0 303239. 5093.90   4
  -1   6   0 299036. 5114.40   4
   1  -6   0 308546. 5124.90   3
   1   6   0 307376. 5136.67   1
   1  -6  -1 4750.34 120.862   3
  -1   6  -1 4614.59 110.461   4
   1   6   1 4627.49 99.1167   4
   1   6   1 4628.85 123.574   1
   1   6   2 29323.5 550.107   1
   1  -6  -2 30368.6 552.621   3
   1   6   3 83294.1 1427.03   3
   1   6   3 82800.8 1439.80   1
   1  -6  -3 82890.4 1446.30   3
   1   6   4 163910. 2793.85   1
   1   6   4 165630. 2788.89   3
   1  -6  -4 162265. 2805.99   3
   1   6   5 62071.2 1080.27   1
   1   6   5 61224.1 1082.41   3
   1   6   6 13255.9 266.895   3
  -1   6  -6 13673.2 277.332   1
  -1   6  -7 23289.0 460.637   1
   1   6   7 24297.6 459.148   3
  -1  -6   7 23345.7 408.780   4
  -1  -6   8 23870.0 424.761   4
   1  -6  -8 24874.0 475.562   2
   1   6   8 25002.7 478.865   3
  -1   6  -8 23792.4 474.512   1
  -1   6  -9 2283.31 91.4294   1
   1   6   9 2104.19 92.0516   3
   1  -6  -9 2294.10 92.8457   2
   1   6  10 42792.1 775.269   3
   1   6  10 41234.9 721.952   1
  -1   6 -10 38649.3 755.029   1
  -1   6 -10 39618.5 736.210   8
   1  -6 -10 41317.8 766.253   2
  -1   6 -11 4402.19 125.089   8
   1   6  11 4815.42 155.084   3
   1   6  11 4640.39 109.709   1
   1  -6 -11 4388.56 146.113   2
  -1   6 -11 4286.06 136.047   1
  -1   6 -11 4339.53 123.542   9
  -1   6 -11 4212.64 128.838   6
  -1   6 -12 9979.68 224.915   9
  -1   6 -12 9942.57 233.558   6
   1   6  12 9756.13 199.487   1
   1  -6 -12 9932.27 256.827   2
   1   6  12 10715.8 267.985   3
  -1   6 -12 9765.23 241.260   1
  -1   6 -12 10003.5 227.662   8
  -1   6 -13 4316.90 121.346  12
  -1   6 -13 3966.42 119.746   9
  -1   6 -13 3912.53 130.210   1
  -1   6 -13 4001.77 123.853   8
   1   6  13 4380.35 156.558   3
   1  -6 -13 3950.62 148.296   2
   1   6  13 3676.84 91.2000   1
  -1   6 -13 3949.84 128.363   6
  -1  -6  13 4016.67 115.395   3
  -1  -6  13 4277.93 173.099   2
  -1  -6  14 4974.82 187.786   2
  -1   6 -14 4071.15 137.659   1
  -1   6 -14 4261.50 126.342   9
  -1  -6  14 4156.96 122.948   3
   1  -6 -14 4358.70 161.125   2
   1   6  14 4452.19 166.167   3
  -1   6 -14 3440.14 123.545   8
  -1   6 -14 4202.41 136.219   6
  -1   6 -15 3178.28 108.628   9
  -1   6 -15 3216.62 121.862   6
  -1   6 -15 3272.87 122.476   1
   1   6  15 3065.00 141.114   3
  -1   6 -16 21583.7 450.779   6
  -1   6 -16 21131.7 431.237   9
   1  -6 -16 21366.8 437.613   8
  -1   6 -17 3212.26 113.670   9
   1  -6 -17 3197.78 118.312   8
  -1   6 -17 3439.07 130.296   6
  -1   6 -18 3229.85 129.380   6
  -1   6 -18 3058.34 111.242   9
   1  -6 -18 2800.40 114.819   8
  -1   6 -19 8325.68 233.348   6
   1  -6 -19 7879.52 217.097   8
  -1   6 -19 8119.07 210.187   9
   1  -6 -20 5474.78 173.430   8
  -1   6 -20 5703.99 188.417   6
   1  -6 -21 14685.1 343.843   8
  -1   6 -21 14243.7 349.961   8
  -1   6 -21 14985.7 358.676   6
   1  -6 -22 14407.4 343.530   8
  -1   6 -22 14724.9 359.170   6
  -1   6 -22 14537.6 352.883   8
   1  -6 -23 7313.09 213.562   8
  -1   6 -23 7246.28 223.940   8
  -1   6 -23 7154.25 225.016   6
  -1   6 -24 1913.02 116.479   8
   1  -6 -24 2116.96 108.258   8
  -1   6 -24 1950.33 114.370   6
  -1   6 -25 17742.4 413.222   6
  -1   6 -25 17380.8 408.788   8
   1  -6 -25 17616.6 399.372   8
   1  -6 -26 4429.08 156.211   8
  -1   6 -26 4573.58 170.508   6
  -1   6 -26 4358.85 168.768   8
  -1   6 -27 7715.78 228.387   8
   1  -6 -27 7403.10 212.174   8
  -1   6 -27 7542.81 227.480   6
  -1   6 -28 29979.0 614.545   6
   1  -6 -28 30138.1 596.227   8
  -1   6 -28 29655.7 613.042   8
  -1   6 -29 3723.51 144.724   8
  -1   6 -29 3720.02 142.111   6
   1  -6 -29 3554.67 125.641   8
  -1   6 -30 6289.91 188.299   8
  -1   6 -30 6222.17 186.066   6
   1  -6 -30 6343.60 169.793   8
  -1   6 -31 4862.20 149.858   6
  -1   6 -31 4762.76 153.329   8
  -1   6 -32 2660.54 104.397   8
  -1   6 -32 2635.37 98.2338   6
  -1   6 -33 2821.61 92.3989   6
  -1   6 -33 2922.62 101.944   8
  -1   6 -34 7.65858 27.5204   8
  -1   6 -35 1254.16 51.6062   8
   1   7 -34 2465.64 73.0826   8
  -1  -7 -33 287.825 31.6372   8
   1   7 -33 307.637 35.4021   8
   1   7 -32 3161.06 105.626   8
  -1  -7 -32 3129.12 104.960   8
  -1  -7 -31 513.816 53.3864   8
   1   7 -31 568.387 55.7879   8
  -1  -7 -30 5899.66 173.855   8
   1   7 -30 5671.73 169.112   8
   1   7 -29 2005.28 101.216   8
   1   7 -29 2006.75 92.5378   6
  -1  -7 -29 2035.06 103.576   8
   1   7 -28 9020.89 235.471   6
   1   7 -28 9106.19 241.909   8
  -1  -7 -28 9190.81 249.754   8
  -1  -7 -28 8791.68 230.678   6
  -1  -7 -27 3107.14 138.377   8
   1   7 -27 3050.51 125.216   6
  -1  -7 -27 3155.38 126.252   6
   1   7 -27 3112.57 132.243   8
  -1  -7 -26 2471.09 126.641   8
  -1  -7 -26 2460.02 116.151   6
   1   7 -26 2553.20 120.931   8
   1   7 -26 2606.01 118.697   6
   1   7 -25 6635.48 207.962   8
  -1  -7 -25 6806.61 218.662   8
  -1  -7 -25 6831.88 210.401   6
   1   7 -25 6694.68 204.216   6
   1   7 -24 15307.2 363.809   8
  -1  -7 -24 15326.8 374.320   8
  -1  -7 -24 15074.1 367.387   6
   1   7 -24 15335.3 360.279   6
  -1  -7 -23 2708.81 134.083   8
   1   7 -23 2743.85 125.547   6
  -1  -7 -23 2681.72 128.582   6
   1   7 -23 2637.26 125.800   8
  -1  -7 -22 14988.6 369.968   8
  -1  -7 -22 15178.5 365.884   6
   1   7 -22 15395.5 359.733   8
   1   7 -22 14601.7 354.513   6
  -1  -7 -21 5902.30 194.735   8
   1   7 -21 5595.51 176.467   7
   1   7 -21 5517.91 182.505   6
  -1  -7 -21 5629.34 189.432   6
   1   7 -21 5563.76 184.043   8
  -1  -7 -20 886.854 79.9039   8
   1   7 -20 870.024 76.7687   8
   1   7 -20 826.215 68.7671   7
   1   7 -20 800.124 73.0253   6
   1   7 -19 20951.8 452.388   6
  -1  -7 -19 20756.7 463.068   8
   1   7 -19 21489.9 452.718   8
   1   7 -18 298.585 51.3452   6
  -1  -7 -18 231.012 53.2828   8
   1   7 -18 264.180 48.6775   8
   1   7 -17 1732.33 91.2325   8
   1   7 -17 1950.92 95.6009   6
   1   7 -16 281.623 48.8638   6
   1   7 -16 325.768 48.4296   8
   1   7 -15 14134.8 310.526   8
   1   7 -15 14396.0 316.395   6
   1   7 -14 16078.9 345.539   8
   1   7 -14 16202.2 384.807   1
   1  -7  14 16547.8 407.839   2
  -1  -7 -14 16316.1 408.546   2
   1   7 -14 16352.9 352.146   6
   1   7 -13 8535.64 208.764   6
   1   7 -13 7787.04 200.414   8
   1   7 -13 8097.72 199.468  12
   1  -7  13 8032.30 247.390   2
   1   7 -13 8327.32 238.437   1
  -1  -7 -13 8254.39 251.021   2
   1   7 -12 102235. 1768.24   8
  -1  -7 -12 102452. 1836.66   2
   1   7 -12 100553. 1773.90   6
   1   7 -12 101208. 1819.18   1
   1   7 -12 100878. 1768.80  12
   1  -7  12 102467. 1833.05   2
   1   7 -11 11923.7 265.931   6
   1   7 -11 11875.0 260.944   8
   1   7 -11 11616.1 295.163   1
   1  -7  11 11638.0 254.165   4
   1  -7  11 12359.7 307.707   2
   1   7 -11 12121.8 263.060  12
   1   7 -10 14180.6 337.294   1
   1  -7  10 14558.8 299.137   4
   1   7 -10 14912.4 305.716   8
   1  -7  10 14671.4 345.552   2
   1   7 -10 14873.2 311.634   6
   1   7  -9 27048.8 520.947   8
   1  -7   9 28477.2 566.415   2
   1   7  -9 28013.9 527.685   6
   1   7  -9 27104.4 558.828   1
   1  -7   9 28002.9 517.155   4
  -1  -7  -9 27529.8 524.925  11
   1  -7   8 65107.2 1120.73   4
   1   7  -8 62874.7 1125.36   8
   1   7  -8 65686.7 1171.57   1
   1   7  -8 63134.4 1130.19   6
  -1   7   8 63026.0 1142.67   4
   1   7  -7 15067.1 334.856   1
  -1   7   7 14520.5 310.901   4
   1  -7   7 14633.4 291.754   4
   1  -7   6 14179.4 277.520   4
   1   7  -6 14037.8 315.238   1
  -1   7   6 13413.8 291.658   4
  -1   7   5 2814.69 94.0619   4
   1   7  -5 3053.38 111.584   1
   1  -7   5 2794.59 83.8185   4
   1  -7   4 17598.4 332.060   4
  -1   7   4 16910.3 341.893   4
  -1   7   3 22769.0 430.525   4
   1  -7   3 22760.0 423.551   4
   1   7  -2 114304. 2044.63   1
   1  -7   2 117819. 2014.11   4
  -1   7   2 120113. 2018.21   4
  -1   7   1 42593.5 763.278   4
   1   7  -1 43782.2 791.497   1
   1  -7   0 8161.34 187.504   3
   1   7   0 8775.20 203.040   1
  -1   7   0 8030.18 178.628   4
   1   7   0 8521.24 159.941   4
   1  -7  -1 43190.3 766.641   3
   1   7   1 43311.2 775.758   1
   1   7   1 41730.5 733.775   4
   1  -7  -2 118152. 2002.84   3
   1   7   2 118913. 2006.22   1
   1   7   2 113682. 1970.61   4
   1  -7  -3 22818.4 446.190   3
   1   7   3 23137.7 445.602   1
   1   7   4 16462.3 326.038   3
   1  -7  -4 16735.5 345.425   3
   1   7   4 17103.9 339.621   1
   1   7   5 2466.79 86.4441   1
   1   7   5 2642.63 85.1528   3
   1   7   6 14354.5 292.612   1
  -1   7  -6 14047.5 310.628   1
   1   7   6 13960.2 294.558   3
  -1   7  -7 14285.2 297.556   1
   1   7   7 14488.0 275.642   1
  -1   7  -8 63577.1 1127.32   1
   1   7   8 65358.0 1097.48   1
  -1   7  -8 63114.7 1102.73   6
  -1  -7   8 59335.9 1053.41   4
  -1   7  -8 62829.8 1099.03   9
   1  -7  -8 64576.7 1118.96   2
   1   7   8 66232.9 1122.81   3
  -1   7  -8 61890.5 1092.72   8
  -1   7  -9 27808.8 529.876   9
   1   7   9 28820.2 556.309   3
   1  -7  -9 28211.3 551.510   2
   1   7   9 28143.6 523.374   1
  -1   7  -9 27919.8 525.667   8
  -1   7  -9 27880.8 556.306   1
  -1  -7   9 27655.7 489.583   4
  -1   7  -9 28774.5 532.452  12
  -1   7 -10 14325.8 325.163   1
  -1   7 -10 14758.5 301.383   8
   1   7  10 14573.9 292.301   1
  -1  -7  10 14060.0 266.657   4
   1  -7 -10 13821.1 323.837   2
  -1   7 -10 14613.4 303.900  12
  -1   7 -10 14465.9 303.523   9
  -1   7 -11 12196.3 263.934   9
  -1   7 -11 12040.4 260.410   8
  -1   7 -11 12895.4 265.953  12
   1  -7 -11 12496.0 291.800   2
   1   7  11 11406.2 244.205   1
  -1  -7  11 11216.4 226.459   4
   1   7  11 12050.8 292.776   3
  -1   7 -11 12223.2 285.368   1
   1  -7 -12 103042. 1790.67   2
  -1   7 -12 99285.8 1775.01   1
  -1   7 -12 95189.9 1752.41   6
  -1  -7  12 99853.4 1719.55   3
   1   7  12 107662. 1801.04   3
  -1   7 -12 104082. 1748.70  12
   1   7  12 96498.0 1718.26   1
  -1   7 -12 100434. 1746.78   9
  -1   7 -12 100740. 1745.17   8
  -1   7 -13 9198.49 212.204  12
  -1   7 -13 8342.61 206.269   9
  -1   7 -13 8416.94 215.941   6
   1   7  13 8740.46 246.226   3
   1  -7 -13 8090.18 236.409   2
  -1   7 -13 8367.49 208.598   8
  -1   7 -13 7842.56 220.394   1
  -1   7 -14 17013.4 368.895   6
   1  -7 -14 16107.8 397.052   2
  -1   7 -14 18431.2 363.878  12
  -1   7 -14 16926.2 356.996   9
  -1   7 -14 15925.8 375.598   1
   1   7  14 17821.1 411.819   3
  -1   7 -14 16097.6 356.927   8
  -1   7 -15 14095.0 308.763   9
  -1   7 -15 14515.6 306.985  12
  -1   7 -15 14396.2 322.723   6
  -1   7 -16 297.849 51.8258   6
   1  -7 -16 237.351 40.5754   8
  -1   7 -16 265.855 42.2234   9
  -1   7 -17 1673.34 84.5525   9
  -1   7 -17 1716.21 96.6496   6
   1  -7 -17 1658.63 86.1510   8
   1  -7 -18 193.384 44.3539   8
  -1   7 -18 223.069 56.3127   6
  -1   7 -19 21809.3 473.148   6
   1  -7 -19 21249.9 457.034   8
  -1   7 -19 21424.9 448.844   9
  -1   7 -20 859.032 83.0594   6
   1  -7 -20 790.426 68.6281   8
  -1   7 -20 911.315 64.4505   9
  -1   7 -21 5819.92 195.816   6
   1  -7 -21 5594.45 181.614   8
  -1   7 -22 15259.9 364.922   6
   1  -7 -22 15526.3 350.541   8
  -1   7 -23 2690.85 136.198   8
   1  -7 -23 2920.18 125.069   8
  -1   7 -23 2887.70 138.385   6
  -1   7 -24 15595.5 379.987   6
  -1   7 -24 15271.9 376.324   8
   1  -7 -24 15704.8 365.006   8
  -1   7 -25 6584.92 215.089   6
  -1   7 -25 6688.77 212.282   8
   1  -7 -25 6393.30 197.732   8
  -1   7 -26 2687.88 133.208   8
  -1   7 -26 2563.63 128.509   6
   1  -7 -26 2684.31 118.226   8
  -1   7 -27 3248.24 138.801   8
  -1   7 -27 3346.51 142.061   6
   1  -7 -27 3031.28 122.545   8
  -1   7 -28 9096.28 249.695   8
  -1   7 -28 9051.24 249.064   6
   1  -7 -28 9125.29 231.308   8
  -1   7 -29 2115.60 106.895   8
  -1   7 -29 2226.91 108.614   6
   1  -7 -29 1997.95 87.8593   8
  -1   7 -30 5563.21 170.468   6
  -1   7 -30 5749.72 174.309   8
  -1   7 -31 580.078 60.9686   8
  -1   7 -31 523.644 54.6955   6
  -1   7 -32 3008.68 103.300   6
  -1   7 -32 3183.80 110.924   8
  -1   7 -33 276.416 32.0024   6
  -1   7 -33 289.443 39.3729   8
  -1   7 -34 2902.34 90.0458   8
   1   8 -33 4978.75 120.546   8
  -1  -8 -33 4060.59 107.899   8
  -1  -8 -32 6817.29 168.630   8
   1   8 -32 7383.46 175.161   8
   1   8 -31 595.931 54.5094   8
  -1  -8 -31 566.613 50.8970   8
   1   8 -30 9427.16 224.714   6
  -1  -8 -30 10036.4 239.842   8
   1   8 -30 9675.32 236.883   8
  -1  -8 -29 1433.46 84.7463   8
   1   8 -29 1506.16 79.3785   6
   1   8 -29 1522.33 86.2870   8
  -1  -8 -28 2180.84 109.258   8
   1   8 -28 2232.19 102.115   6
   1   8 -28 2137.41 104.257   8
  -1  -8 -27 4418.64 148.471   6
   1   8 -27 4470.33 153.844   6
  -1  -8 -27 4437.42 163.346   8
   1   8 -27 4353.07 157.012   8
   1   8 -26 5766.03 183.316   6
   1   8 -26 5639.86 188.036   8
  -1  -8 -26 5581.50 190.745   8
  -1  -8 -26 5355.47 176.060   6
  -1  -8 -25 994.582 89.0620   8
  -1  -8 -25 1096.72 83.0335   6
   1   8 -25 967.481 82.2666   6
   1   8 -25 1171.27 92.9192   8
   1   8 -24 5542.53 185.987   6
   1   8 -24 5843.41 190.831   8
  -1  -8 -24 5732.72 197.946   8
  -1  -8 -24 5465.25 187.131   6
   1   8 -23 17342.0 394.747   8
  -1  -8 -23 16651.3 393.709   6
  -1  -8 -23 17040.1 401.537   8
   1   8 -22 14443.0 344.647   8
  -1  -8 -22 13917.4 351.458   8
   1   8 -22 13710.6 334.196   7
   1   8 -22 14030.9 342.099   6
  -1  -8 -22 14070.5 348.961   6
   1   8 -21 1027.94 79.1425   7
  -1  -8 -21 1163.11 90.8690   8
  -1  -8 -21 1140.96 89.1118   6
   1   8 -21 1311.86 91.8241   6
   1   8 -21 1129.73 86.0354   8
   1   8 -20 5524.14 182.413   7
   1   8 -20 5782.75 184.976   8
   1   8 -20 5538.41 183.811   6
  -1  -8 -20 5425.82 188.601   8
   1   8 -19 936.364 75.5813   8
  -1  -8 -19 839.193 80.7379   8
   1   8 -19 838.824 74.4560   6
   1   8 -18 2871.87 122.428   6
   1   8 -18 2699.14 118.808   8
   1   8 -17 14706.7 340.474   8
   1   8 -17 15127.4 346.399   6
   1   8 -16 1792.80 93.6703   6
   1   8 -16 1736.14 92.1736   8
   1   8 -15 1064.75 71.7257   8
   1   8 -15 1068.08 73.4557   6
   1   8 -14 9613.64 244.395   6
   1   8 -14 9890.21 241.976   8
   1   8 -14 10005.3 240.542  12
   1   8 -13 11567.2 270.095   6
   1   8 -13 11610.3 264.159   8
   1  -8  13 11474.8 317.996   2
   1   8 -13 11015.2 303.854   1
  -1  -8 -13 11068.9 315.862   2
   1   8 -13 11310.8 265.530  12
  -1  -8 -12 25462.5 565.393   2
   1  -8  12 24849.5 494.013   4
   1   8 -12 26007.1 558.492   1
   1  -8  12 25618.4 563.904   2
   1   8 -12 26209.7 508.457   8
   1   8 -12 25976.6 514.038   6
   1   8 -12 26653.5 513.667  12
  -1   8  12 25701.8 534.714   4
   1  -8  11 57984.4 1054.52   4
   1   8 -11 60265.7 1067.23   8
   1   8 -11 59373.0 1071.81  12
   1  -8  11 59545.7 1123.93   2
  -1   8  11 58693.6 1093.64   4
   1   8 -11 60753.1 1075.44   6
   1   8 -11 59466.3 1123.59   1
  -1   8  10 3162.84 120.451   4
   1  -8  10 3481.58 139.174   2
  -1  -8 -10 3618.38 115.929  11
   1  -8  10 3287.60 101.002   4
   1   8 -10 3486.96 114.780  12
   1   8 -10 3242.91 113.251   6
   1   8 -10 3086.35 131.718   1
   1   8 -10 3259.20 109.480   8
  -1   8   9 8351.50 214.762   4
   1  -8   9 8451.61 235.110   2
  -1  -8  -9 8607.59 203.487  11
   1  -8   9 8165.37 188.537   4
   1   8  -9 7945.65 230.261   1
   1   8  -9 8524.40 200.469   8
   1   8  -9 8184.00 204.192   6
   1   8  -9 8397.93 206.021  12
   1  -8   8 100444. 1731.14   4
   1   8  -8 100979. 1742.03   8
   1   8  -8 101116. 1749.98   6
   1   8  -8 100233. 1793.95   1
   1   8  -8 100529. 1751.75  12
  -1  -8  -8 100072. 1743.71  11
  -1   8   8 98406.5 1758.31   4
  -1  -8  -7 4668.30 127.732  11
   1   8  -7 4506.46 132.127   6
   1   8  -7 4303.12 152.483   1
   1  -8   7 4371.62 117.880   4
   1   8  -7 4355.57 125.285   8
  -1   8   7 4383.90 135.162   4
   1   8  -6 128421. 2178.10  12
   1  -8   6 130213. 2157.28   4
  -1   8   6 126692. 2178.11   4
   1   8  -6 126313. 2173.63   6
   1   8  -6 125807. 2211.16   1
   1   8  -5 48619.9 869.413   6
   1   8  -5 47083.4 903.527   1
  -1   8   5 46631.3 867.260   4
   1  -8   5 48549.0 853.334   4
   1   8  -5 48958.5 874.190  12
   1  -8   4 73905.4 1272.18   4
  -1   8   4 72170.5 1283.33   4
  -1   8   3 102354. 1768.41   4
   1  -8   2 31172.9 560.076   3
   1   8  -2 29467.0 588.599   1
  -1   8   2 29435.4 553.619   4
   1  -8   1 29902.0 557.161   3
   1   8  -1 29636.0 582.418   1
  -1   8   1 30100.7 550.530   4
  -1   8   0 237906. 3939.88   4
   1  -8   0 235444. 3954.71   3
   1   8   0 232328. 3975.78   1
   1   8   0 229588. 3914.25   4
   1   8   1 30056.4 530.313   4
   1  -8  -1 30479.5 566.035   3
   1   8   1 29335.6 577.339   1
   1   8   2 29077.8 561.787   1
   1  -8  -2 30086.2 555.538   3
   1   8   2 28723.4 521.091   4
   1   8   3 97616.8 1753.97   1
   1   8   3 102169. 1720.58   4
   1  -8  -3 100196. 1752.28   3
   1   8   4 72947.0 1248.73   4
   1   8   4 70119.8 1273.75   1
  -1   8  -5 47966.9 858.679  12
   1   8   5 48120.2 866.668   1
  -1   8  -5 48122.3 885.606   1
  -1   8  -5 46067.7 853.805   6
  -1   8  -6 129153. 2223.25   1
  -1   8  -6 127291. 2193.71  12
   1   8   6 126016. 2196.90   1
  -1   8  -6 125839. 2180.68   8
  -1   8  -6 127405. 2190.93   6
   1   8   6 127960. 2193.51   3
  -1   8  -7 4662.67 131.129  12
  -1   8  -7 4437.97 146.625   1
   1   8   7 4449.57 132.932   3
  -1   8  -7 4437.57 129.373   6
  -1   8  -7 4320.95 121.736   8
   1   8   7 4510.22 130.525   1
  -1   8  -7 4330.24 127.678   9
  -1   8  -8 100187. 1766.04   1
   1   8   8 101443. 1747.40   3
  -1   8  -8 98324.7 1731.53   9
  -1   8  -8 99563.6 1734.32   6
  -1   8  -8 101761. 1735.75  12
  -1   8  -8 98280.5 1724.15   8
   1   8   8 97412.4 1731.11   1
   1   8   9 8595.36 200.827   3
   1   8   9 8137.25 177.116   1
  -1   8  -9 8172.28 175.965   8
   1  -8  -9 8257.28 199.619   2
  -1   8  -9 8134.75 182.968  12
  -1   8  -9 8368.95 183.491   9
  -1   8  -9 8784.23 213.733   1
  -1   8  -9 8043.87 183.710   6
  -1  -8  10 2717.23 63.6663   4
  -1   8 -10 3219.94 108.141   9
   1   8  10 3416.40 124.929   3
  -1   8 -10 3651.53 113.997  12
  -1  -8  10 2698.46 66.3605   3
   1  -8 -10 3369.15 123.604   2
  -1   8 -10 3123.57 102.974   8
  -1   8 -10 3251.40 125.828   1
   1   8  10 3339.75 101.719   1
  -1   8 -11 56880.2 1100.01   1
  -1   8 -11 61422.0 1078.26  12
   1   8  11 60803.2 1107.21   3
  -1   8 -11 60213.1 1072.36   9
   1   8  11 57938.0 1053.28   1
   1  -8 -11 57971.3 1098.56   2
  -1   8 -11 60265.6 1066.17   8
  -1   8 -12 25305.4 549.449   1
  -1   8 -12 26194.6 517.301   8
   1  -8 -12 26052.2 554.240   2
  -1   8 -12 26082.2 522.535   9
   1   8  12 26228.5 557.620   3
  -1   8 -13 11053.6 291.351   1
  -1   8 -13 11402.8 268.439   9
  -1   8 -13 11022.3 272.936   6
  -1   8 -13 11396.8 266.134   8
   1  -8 -13 10938.8 296.240   2
   1   8  13 11770.4 305.310   3
  -1   8 -14 10014.2 253.331   6
  -1   8 -14 9135.47 260.528   1
  -1   8 -14 9802.10 244.813   9
  -1   8 -14 10011.5 245.265   8
  -1   8 -15 1096.29 78.4048   6
  -1   8 -15 957.690 68.4321   8
  -1   8 -15 968.859 67.7920   9
  -1   8 -15 980.163 64.3804  12
  -1   8 -16 1687.07 96.7176   6
  -1   8 -16 1761.48 83.5851  12
  -1   8 -16 1531.58 83.4054   9
  -1   8 -17 14734.7 336.354   9
   1  -8 -17 14476.4 338.008   8
  -1   8 -17 15214.0 352.587   6
  -1   8 -18 3133.08 122.566   9
  -1   8 -18 3057.77 133.654   6
   1  -8 -18 2920.34 121.744   8
  -1   8 -19 824.413 67.9345   9
   1  -8 -19 823.154 69.4049   8
  -1   8 -19 822.993 80.7597   6
  -1   8 -20 5709.75 195.126   6
   1  -8 -20 5529.59 178.781   8
  -1   8 -21 1109.17 93.7925   6
   1  -8 -21 1099.61 80.9775   8
   1  -8 -22 14771.2 348.864   8
  -1   8 -22 14566.7 366.360   6
   1  -8 -23 17122.6 387.585   8
  -1   8 -23 16628.2 405.106   6
  -1   8 -24 5951.82 201.023   6
   1  -8 -24 5581.91 180.333   8
  -1   8 -25 1083.46 93.3318   6
  -1   8 -25 1118.66 98.1811   8
   1  -8 -25 1138.46 80.1189   8
  -1   8 -26 5490.74 189.978   8
   1  -8 -26 5642.35 175.181   8
  -1   8 -26 5678.49 193.591   6
   1  -8 -27 4377.49 146.264   8
  -1   8 -27 4520.75 165.440   6
  -1   8 -27 4685.57 165.066   8
  -1   8 -28 2305.82 114.793   6
  -1   8 -28 2455.62 116.437   8
   1  -8 -28 2130.73 93.3396   8
  -1   8 -29 1621.02 92.1242   6
  -1   8 -29 1540.46 92.2138   8
  -1   8 -30 9929.18 245.226   6
  -1   8 -30 9921.08 245.801   8
  -1   8 -31 619.169 54.5123   6
  -1   8 -31 637.922 59.2097   8
  -1   8 -32 7663.87 187.692   8
  -1   8 -32 7189.43 178.413   6
  -1   8 -33 4597.52 119.598   6
  -1   8 -33 5323.35 134.370   8
  -1   8 -34 691.616 39.9425   8
   1   9 -33 513.731 34.0372   8
  -1  -9 -32 619.103 38.5555   8
   1   9 -32 698.144 46.1260   8
   1   9 -31 1521.56 72.8223   8
  -1  -9 -31 1546.43 69.0229   8
   1   9 -30 3127.24 104.001   6
   1   9 -30 3207.49 113.565   8
  -1  -9 -30 3211.29 112.028   8
   1   9 -29 3158.88 113.620   6
   1   9 -29 3139.17 120.015   8
  -1  -9 -29 3250.55 121.007   8
  -1  -9 -28 3318.09 131.012   8
   1   9 -28 3373.09 129.579   8
   1   9 -28 3249.27 122.428   6
   1   9 -27 151.390 50.5997   6
  -1  -9 -27 97.2112 50.5703   8
   1   9 -27 191.816 58.6634   8
  -1  -9 -26 5279.57 169.474   6
   1   9 -26 5608.40 178.960   6
  -1  -9 -26 5589.77 185.961   8
   1   9 -26 5426.95 180.999   8
   1   9 -25 27196.5 562.238   8
   1   9 -25 27025.9 560.752   6
  -1  -9 -25 27039.2 570.001   8
  -1  -9 -25 26032.7 553.023   6
   1   9 -24 11725.1 299.681   8
   1   9 -24 11382.3 296.872   6
  -1  -9 -24 11285.8 296.180   6
  -1  -9 -24 11134.6 303.447   8
   1   9 -23 9160.53 248.817   7
   1   9 -23 9182.71 256.120   8
   1   9 -23 9577.81 260.246   6
  -1  -9 -23 8860.08 262.516   8
  -1  -9 -23 8705.79 252.909   6
   1   9 -22 11326.7 296.735   6
  -1  -9 -22 11148.7 298.296   6
  -1  -9 -22 11266.1 304.255   8
   1   9 -22 11611.4 299.737   8
   1   9 -22 11447.1 295.928   7
   1   9 -21 730.975 79.7049   8
   1   9 -21 789.948 81.5799   6
   1   9 -21 657.683 73.7662   7
  -1  -9 -21 702.208 80.0357   8
   1   9 -20 1709.13 103.459   7
   1   9 -20 1682.40 102.108   8
  -1  -9 -20 1624.52 106.263   8
   1   9 -20 1683.05 102.537   6
   1   9 -19 4088.15 152.491   8
  -1  -9 -19 3912.36 160.517   8
   1   9 -19 4037.18 155.618   6
   1   9 -18 10078.7 265.520   6
   1   9 -18 9663.68 258.690   8
   1   9 -17 17484.6 390.707   8
   1   9 -17 17467.4 395.828   6
   1   9 -16 6824.32 203.903   6
   1   9 -16 7240.58 204.013   8
   1   9 -15 7328.70 202.102  12
   1   9 -15 7371.22 204.374   8
   1   9 -15 7234.20 208.183   6
   1   9 -14 3738.11 135.847   6
   1   9 -14 3471.31 128.295  12
   1   9 -14 3735.76 131.158   8
   1   9 -13 11477.2 266.698   8
   1   9 -13 11367.7 273.322   6
  -1  -9 -12 19798.9 477.893   2
   1  -9  12 20557.2 481.496   2
   1   9 -12 20388.0 430.347  12
   1   9 -12 20686.3 432.687   6
   1   9 -12 20961.2 425.785   8
   1   9 -11 2085.28 114.354   1
  -1   9  11 2031.31 99.9440   4
   1   9 -11 2061.03 95.0242   6
   1   9 -11 2264.81 94.6332   8
   1   9 -11 2340.32 98.0151  12
   1  -9  11 1846.82 109.262   2
   1   9 -10 26266.6 532.496  12
   1  -9  10 26573.6 505.995   4
   1   9 -10 28155.1 535.370   6
  -1  -9 -10 26480.4 527.322  11
  -1   9  10 26205.3 543.083   4
   1  -9  10 26683.2 572.189   2
   1   9 -10 27835.9 525.594   8
   1   9 -10 25428.7 571.469   1
  -1  -9  -9 2060.18 88.2845  11
   1   9  -9 2194.47 87.6537   8
  -1   9   9 2014.51 92.7868   4
   1   9  -9 2103.36 91.7781  12
   1   9  -9 2128.32 91.9679   6
   1   9  -9 2098.13 110.532   1
   1  -9   9 2012.66 74.7007   4
  -1   9   8 24165.9 494.854   4
   1   9  -8 24461.1 532.538   1
   1   9  -8 23770.8 478.971   8
  -1  -9  -8 24802.4 483.898  11
   1   9  -8 24862.6 490.381   6
   1   9  -8 25583.7 495.201  12
   1  -9   8 24460.6 465.720   4
  -1   9   7 22402.6 461.325   4
  -1  -9  -7 22959.9 452.145  11
   1   9  -7 23215.2 460.843   6
   1   9  -7 23408.8 464.996  12
   1  -9   7 22713.7 437.560   4
   1   9  -7 23312.4 501.550   1
   1   9  -6 5322.42 175.922   1
   1   9  -6 4958.99 147.594   6
   1  -9   6 5046.89 131.689   4
  -1   9   6 5158.88 147.129   4
  -1  -9  -6 5102.60 141.182  11
   1   9  -6 5171.34 151.154  12
  -1  -9  -5 136540. 2388.35  11
  -1   9   5 142072. 2396.89   4
   1  -9   5 138821. 2377.90   4
   1   9  -5 140661. 2406.09  12
   1   9  -5 137380. 2399.83   6
  -1   9   4 5134.95 142.975   4
   1   9  -4 5525.81 154.820  12
   1   9  -3 7562.09 196.494  12
   1  -9   3 8306.71 188.571   3
  -1   9   3 7626.87 185.171   4
  -1   9   3 7953.00 190.589  12
   1   9  -3 7645.11 215.778   1
   1  -9   2 31900.9 599.138   3
  -1   9   2 33363.9 608.690  12
  -1   9   2 32038.8 594.739   4
   1   9  -2 30984.9 634.785   1
   1   9  -1 7393.03 199.446   6
   1  -9   1 8880.29 200.207   3
  -1   9   1 8485.84 190.834   4
   1   9  -1 8130.84 221.024   1
  -1   9   1 8999.99 208.105  12
   1   9  -1 8064.62 203.634  12
   1   9   0 80.2233 31.7160  12
  -1   9   0 175.005 31.0364   9
  -1   9   0 69.2922 31.8020  12
   1   9   0 162.658 36.5794   1
   1  -9   0 225.639 33.8431   3
   1   9   0 95.7127 35.6332   6
   1  -9  -1 8321.48 200.539   3
  -1   9  -1 8291.57 195.348   6
   1   9   1 8363.69 202.685  12
  -1   9  -1 8628.00 202.008  12
   1   9   1 8097.49 214.282   1
   1   9   1 8626.74 205.930   6
  -1   9  -1 8470.59 195.040   9
  -1   9  -2 30697.7 580.578   8
   1   9   2 32294.1 599.565  12
  -1   9  -2 31470.6 590.304   9
  -1   9  -2 31626.1 590.753   6
   1  -9  -2 32225.6 601.178   3
   1   9   2 30649.6 612.098   1
   1   9   2 30835.4 562.258   4
  -1   9  -2 32462.3 598.850  12
   1   9   3 7939.57 198.069  12
  -1   9  -3 8103.12 186.804   8
   1   9   3 8233.01 175.657   4
  -1   9  -3 7850.57 193.317   9
  -1   9  -3 7994.24 193.601   6
   1   9   3 8131.93 209.975   1
   1   9   4 5448.28 148.992  12
  -1   9  -4 5119.98 161.997   1
  -1   9  -4 5211.43 137.197   8
  -1   9  -4 5092.78 143.117   9
   1   9   4 5090.34 153.598   1
  -1   9  -4 5213.19 144.017   6
  -1   9  -4 5116.19 147.388  12
   1   9   4 5119.04 129.440   4
   1   9   5 137112. 2355.65   4
   1   9   5 132672. 2381.50   1
  -1   9  -5 137737. 2370.62   6
  -1   9  -5 137335. 2360.89   8
   1   9   5 138324. 2374.20  12
  -1   9  -5 140328. 2377.83  12
  -1   9  -5 139325. 2408.05   1
  -1   9  -6 5097.89 148.103  12
   1   9   6 4950.81 143.672  12
   1   9   6 4797.06 135.180   4
   1   9   6 4913.47 148.642   1
  -1   9  -6 5176.72 146.455   6
  -1   9  -6 5198.41 166.301   1
  -1   9  -7 22853.7 449.198   6
   1   9   7 23082.7 446.767  12
  -1   9  -7 22467.6 480.814   1
  -1   9  -7 21861.9 447.188   9
  -1   9  -7 22280.8 438.747   8
  -1   9  -7 23220.8 456.090  12
   1   9   7 21310.0 450.318   1
  -1   9  -8 24347.3 478.773   8
  -1   9  -8 24390.5 521.420   1
   1   9   8 24632.8 489.660   1
  -1   9  -8 24732.4 489.715   6
  -1   9  -8 25850.9 498.988  12
   1   9   8 24684.9 483.771  12
  -1   9  -8 24334.9 488.340   9
   1  -9  -9 2043.36 96.5522   2
   1   9   9 2094.13 95.4021   3
   1   9   9 2206.86 88.4951   1
  -1   9  -9 2114.13 91.6520   9
  -1   9  -9 2105.27 86.2266   8
  -1   9  -9 2389.66 97.9838  12
  -1   9  -9 2041.98 91.4162   6
  -1   9  -9 2227.86 107.425   1
   1   9   9 2093.15 84.7666  12
   1   9  10 26997.9 551.980   3
  -1   9 -10 27001.4 567.657   1
   1  -9 -10 26097.8 548.687   2
  -1   9 -10 26956.4 523.301   8
   1   9  10 25828.3 521.228   1
  -1   9 -10 26883.2 531.506   9
  -1   9 -11 2065.78 88.7581   8
  -1   9 -11 2080.23 94.5549   9
   1   9  11 2119.84 104.239   3
  -1   9 -11 2221.81 97.7653  12
  -1   9 -11 2026.26 106.275   1
   1  -9 -11 2064.97 102.340   2
  -1   9 -12 20369.6 429.795   9
  -1   9 -12 19607.6 459.843   1
  -1   9 -12 20234.2 422.290   8
   1   9  12 20257.1 458.578   3
  -1   9 -13 10863.8 260.009   8
  -1   9 -13 11076.6 265.923   9
  -1   9 -13 10537.2 261.690  12
  -1   9 -14 3529.52 130.516   9
  -1   9 -14 3588.59 128.025   8
  -1   9 -14 3439.18 134.317   6
  -1   9 -14 3504.83 127.708  12
  -1   9 -15 7481.04 208.189   9
  -1   9 -15 7327.30 204.930  12
  -1   9 -15 7435.80 205.516   8
  -1   9 -15 7532.07 216.812   6
  -1   9 -16 7381.43 208.773   9
  -1   9 -16 7345.84 215.203   6
  -1   9 -16 7151.11 201.879  12
  -1   9 -16 7218.95 206.528   8
  -1   9 -17 16888.9 389.163   8
  -1   9 -17 18069.5 406.687   6
  -1   9 -17 17560.8 392.077   9
  -1   9 -17 17498.6 383.722  12
   1  -9 -18 9174.51 250.222   8
  -1   9 -18 9727.48 254.551   9
  -1   9 -18 9859.24 270.769   6
  -1   9 -19 3857.17 160.195   6
   1  -9 -19 3807.82 143.686   8
  -1   9 -20 1716.80 113.104   6
   1  -9 -20 1750.20 97.3170   8
   1  -9 -21 648.501 68.0486   8
  -1   9 -21 633.791 85.8776   6
   1  -9 -22 10907.0 285.073   8
  -1   9 -22 11519.1 307.562   6
   1  -9 -23 8676.11 241.480   8
  -1   9 -23 9080.66 263.737   6
   1  -9 -24 11301.0 285.233   8
   1  -9 -25 26436.0 545.470   8
  -1   9 -25 27112.2 574.459   6
  -1   9 -26 5494.55 185.627   6
   1  -9 -26 5042.84 160.155   8
  -1   9 -26 5203.70 183.141   8
   1  -9 -27 76.5709 34.0466   8
  -1   9 -27 98.0240 54.0987   6
  -1   9 -27 95.2569 56.6021   8
  -1   9 -28 3334.23 133.125   6
  -1   9 -28 3376.47 135.583   8
  -1   9 -29 3417.09 128.502   6
  -1   9 -29 3279.49 127.087   8
  -1   9 -30 3287.58 118.322   8
  -1   9 -30 3245.14 118.334   6
  -1   9 -31 1589.47 75.8507   6
  -1   9 -31 1530.94 78.5940   8
  -1   9 -32 677.170 45.5902   6
  -1   9 -32 684.685 51.6657   8
  -1   9 -33 513.798 39.4369   8
   1  10 -32 77.1426 25.3461   8
   1  10 -31 1760.57 72.7689   8
  -1 -10 -31 1607.06 63.6711   8
   1  10 -30 1276.18 70.0906   8
  -1 -10 -30 1210.77 63.1085   8
   1  10 -29 1519.53 80.8393   8
   1  10 -29 1471.54 74.2812   6
  -1 -10 -29 1448.70 75.9834   8
  -1 -10 -28 439.147 56.5124   8
   1  10 -28 365.306 51.0053   6
   1  10 -28 415.371 59.1087   8
   1  10 -27 7524.59 212.599   6
  -1 -10 -27 8012.55 221.751   8
   1  10 -27 7997.31 219.438   8
   1  10 -26 2404.62 116.455   8
   1  10 -26 2416.70 112.306   6
  -1 -10 -26 2244.56 111.944   8
   1  10 -25 748.429 75.4244   6
   1  10 -25 709.588 75.7864   8
  -1 -10 -25 681.091 64.8876   6
  -1 -10 -25 730.217 76.2040   8
   1  10 -24 453.325 69.3506   6
  -1 -10 -24 661.543 77.7158   8
   1  10 -24 495.680 59.2338   7
   1  10 -24 526.117 72.9305   8
  -1 -10 -24 473.462 61.7771   6
   1  10 -23 1088.35 82.7394   7
  -1 -10 -23 975.726 86.5761   8
   1  10 -23 1193.01 92.2481   6
  -1 -10 -23 957.395 81.6262   6
   1  10 -23 922.225 89.6880   8
   1  10 -22 7296.22 224.016   6
   1  10 -22 7117.36 219.660   7
  -1 -10 -22 6986.26 219.571   6
   1  10 -22 7386.04 223.668   8
  -1 -10 -22 6992.18 226.169   8
   1  10 -21 5862.02 197.767   8
  -1 -10 -21 5580.17 196.270   8
   1  10 -21 5955.86 198.441   7
   1  10 -21 5875.37 197.194   6
   1  10 -20 12636.2 317.332   8
   1  10 -20 12371.8 324.203   7
   1  10 -20 12379.8 319.938   6
  -1 -10 -20 12292.9 325.131   8
   1  10 -19 16286.4 388.613   6
   1  10 -19 16488.4 383.314   8
   1  10 -18 1816.15 107.613   6
   1  10 -18 1942.37 107.399   8
   1  10 -17 28963.9 594.797   6
   1  10 -17 28107.8 583.935   8
   1  10 -16 19452.2 429.560   8
   1  10 -16 19856.0 430.028  12
   1  10 -16 19773.4 438.853   6
   1  10 -15 6995.47 204.058   8
   1  10 -15 7360.43 208.813  12
   1  10 -15 7193.20 212.794   6
   1  10 -14 133.024 42.9912  12
   1  10 -14 70.1057 45.3644   6
   1  10 -13 17945.2 389.960   8
   1  10 -13 18113.6 399.874  12
   1  10 -13 17882.0 398.000   6
   1  10 -12 11588.6 286.235  12
   1  10 -12 11815.4 279.482   8
   1  10 -12 11603.0 286.301   6
   1 -10  11 34569.2 749.203   2
   1  10 -11 36895.4 709.746  12
   1  10 -11 36635.0 705.484   6
   1  10 -11 36658.6 695.382   8
   1  10 -10 3575.92 124.672   8
   1  10 -10 3567.21 132.220  12
   1  10 -10 3566.64 131.948   6
  -1  10  10 3570.46 133.794   4
   1 -10  10 3936.68 159.229   2
  -1 -10 -10 3486.24 126.282  11
  -1 -10  -9 30889.4 608.067  11
   1  10  -9 31154.7 618.036  12
  -1  10   9 30895.9 619.806   4
   1  10  -9 32036.6 615.155   6
   1  10  -8 4194.64 139.075   6
  -1 -10  -8 4218.97 135.011  11
  -1  10   8 3939.30 124.483  12
  -1  10   8 4049.35 137.032   4
   1  10  -8 4372.89 168.589   1
   1  10  -8 4014.81 140.448  12
   1  10  -7 4794.47 178.601   1
   1 -10   7 4548.90 125.270   4
   1  10  -7 4792.67 150.064   6
  -1  10   7 4850.17 138.494  12
  -1 -10  -7 4736.52 142.217  11
  -1  10   7 4522.48 144.669   4
   1  10  -7 4596.72 151.089  12
   1  10  -6 54713.7 1017.32   6
  -1  10   6 54957.2 1002.90  12
   1  10  -6 54080.0 1062.07   1
  -1 -10  -6 56884.5 1008.41  11
   1  10  -6 56862.8 1025.57  12
  -1  10   6 55698.4 1012.99   4
   1  10  -5 19449.2 418.739  12
  -1 -10  -5 20333.3 405.900  11
  -1  10   5 19482.1 407.029   4
  -1  10   5 19701.6 404.094  12
   1 -10   5 20605.6 398.704   3
  -1  10   4 65114.4 1182.86  12
  -1  10   4 65875.2 1179.13   4
   1 -10   4 66407.0 1174.24   3
   1  10  -4 67780.6 1200.42  12
  -1  10   3 9356.57 220.611   4
  -1  10   3 9696.32 228.687  12
   1 -10   3 9907.71 223.378   3
   1  10  -3 9229.28 257.570   1
  -1  10   2 11097.4 246.607   4
   1 -10   2 11362.7 253.360   3
  -1  10   2 11398.0 258.783  12
   1  10  -2 11582.2 290.635   1
  -1  10   2 10940.9 254.885   6
  -1  10   1 59067.2 1081.98   4
   1  10  -1 63022.4 1111.89   6
   1 -10   1 61012.3 1096.70   3
  -1  10   1 60737.6 1093.70   9
  -1  10   1 59781.1 1097.32   6
   1  10  -1 62209.6 1141.77   1
   1  10  -1 62733.4 1113.83  12
  -1  10   1 63168.7 1105.47  12
   1  10   0 8404.03 208.350  12
   1 -10   0 7443.28 193.638   3
  -1  10   0 7511.73 191.456   9
  -1  10   0 7749.56 195.850   6
   1  10   0 7533.12 219.145   1
   1  10   0 8155.35 206.698   6
  -1  10   0 8359.03 205.138  12
   1  10   1 62618.0 1099.25  12
   1 -10  -1 60526.1 1091.50   3
  -1  10  -1 60121.2 1085.06   9
  -1  10  -1 59735.9 1086.76   6
   1  10   1 62960.2 1101.35   6
   1  10   1 59313.6 1117.89   1
   1  10   1 57973.9 1042.44   4
  -1  10  -1 65954.5 1104.05  12
   1  10   2 10879.3 225.580   4
   1  10   2 11476.8 281.749   1
   1  10   2 11663.5 266.823  12
   1  10   2 11002.9 253.169   7
  -1  10  -2 11526.9 259.958   6
  -1  10  -2 11197.1 256.828   9
  -1  10  -3 9989.26 228.995   9
   1  10   3 9123.41 243.494   1
  -1  10  -3 9615.69 219.116   8
   1  10   3 9431.98 232.615  12
  -1  10  -3 9804.15 228.626   6
  -1  10  -3 9607.12 254.301   1
   1  10   3 9012.31 218.079   7
   1  10   3 9323.39 200.517   4
  -1  10  -4 65553.5 1178.72   9
   1  10   4 65281.6 1201.01   1
  -1  10  -4 65330.5 1215.72   1
  -1  10  -4 66495.6 1179.34   6
  -1  10  -4 66724.2 1167.69   8
   1  10   4 64904.7 1151.15   4
   1  10   4 65930.7 1184.13  12
  -1  10  -5 20265.5 410.169   6
  -1  10  -5 20694.9 400.284   8
  -1  10  -5 22041.3 428.393  12
   1  10   5 19673.8 388.512   4
  -1  10  -5 19212.8 437.892   1
  -1  10  -5 19735.0 408.216   9
   1  10   5 19202.4 422.401   1
   1  10   5 19779.2 409.749  12
   1 -10  -5 18052.7 402.192  11
   1  10   6 54928.3 993.913   4
  -1  10  -6 55685.8 1012.02   6
   1  10   6 53977.3 1024.81   1
  -1  10  -6 56523.8 1000.47   8
   1  10   6 56433.5 1012.94  12
  -1  10  -6 54775.7 1049.38   1
   1  10   7 4573.66 135.379   4
  -1  10  -7 4672.91 137.911   8
   1  10   7 4931.11 146.052  12
   1  10   7 4552.37 148.905   1
  -1  10  -7 4619.92 166.192   1
  -1  10  -7 4573.32 144.885   6
  -1  10  -8 4289.93 162.061   1
  -1  10  -8 4307.68 139.570   9
  -1  10  -8 3928.31 128.122   8
  -1  10  -8 4478.86 146.554  12
   1  10   8 4233.88 139.863   1
   1  10   8 4386.56 135.725  12
  -1  10  -8 4200.20 137.884   6
   1  10   8 4041.70 129.389   4
  -1  10  -9 32744.1 611.482  12
  -1  10  -9 32108.2 590.965   8
  -1  10  -9 30704.7 640.183   1
   1  10   9 30903.4 590.467  12
  -1  10  -9 31470.1 602.013   9
   1  10   9 29506.1 597.497   1
   1  10   9 30046.3 594.197   4
  -1  10  -9 31539.7 603.202   6
  -1  10 -10 4093.21 138.301  12
  -1  10 -10 3641.73 132.754   6
  -1  10 -10 3608.33 132.584   9
  -1  10 -10 3868.40 126.897   8
   1 -10 -10 3358.09 131.938  11
  -1  10 -11 35124.0 682.001   8
  -1  10 -11 36694.2 697.890  12
  -1  10 -11 35696.5 695.019   9
  -1  10 -12 11742.8 284.298   9
  -1  10 -12 11615.3 275.339   8
  -1  10 -12 11423.6 282.374  12
  -1  10 -13 17855.4 390.426  12
  -1  10 -13 17498.4 390.610   9
  -1  10 -13 17333.9 380.470   8
  -1  10 -14 193.587 45.2877  12
  -1  10 -14 232.960 48.9884   8
  -1  10 -14 163.225 50.1135   9
  -1  10 -15 6774.31 209.310   6
  -1  10 -15 6953.56 201.977  12
  -1  10 -15 6980.93 206.733   9
  -1  10 -15 6800.28 199.531   8
  -1  10 -16 20201.0 431.323   8
  -1  10 -16 19529.8 433.561   9
  -1  10 -16 19703.7 428.654  12
  -1  10 -16 19160.0 442.081   6
  -1  10 -17 28607.5 597.936   6
  -1  10 -17 28082.2 578.540  12
  -1  10 -17 28159.4 586.293   9
  -1  10 -17 28944.7 584.796   8
  -1  10 -18 1833.46 95.2076  12
  -1  10 -18 1891.70 105.557   8
  -1  10 -18 1789.08 111.381   6
   1 -10 -18 1709.71 96.1840   8
  -1  10 -19 16909.5 387.413   6
   1 -10 -19 16267.1 363.857   8
  -1  10 -20 12934.6 334.422   6
   1 -10 -20 12511.7 311.481   8
  -1  10 -21 5786.16 207.929   6
   1 -10 -21 5814.22 185.855   8
   1 -10 -22 6798.57 205.941   8
  -1  10 -22 7192.55 231.649   6
  -1  10 -23 1048.66 97.7126   6
   1 -10 -23 977.183 75.1355   8
   1 -10 -24 505.074 58.4106   8
  -1  10 -24 482.388 83.7704   6
  -1  10 -25 841.542 88.2078   6
   1 -10 -25 672.896 59.6352   8
  -1  10 -25 778.221 65.6975   7
   1 -10 -26 2148.52 94.2668   8
  -1  10 -26 2400.87 121.632   6
  -1  10 -27 7753.11 220.808   6
  -1  10 -27 7066.07 212.899   8
  -1  10 -28 345.551 57.8710   6
  -1  10 -28 429.161 65.5310   8
  -1  10 -29 1627.53 86.5631   6
  -1  10 -29 1538.23 85.1496   8
  -1  10 -30 1307.08 75.8355   8
  -1  10 -30 1301.69 71.7133   6
  -1  10 -31 1683.66 72.7543   6
  -1  10 -31 1766.10 77.6827   8
  -1  10 -32 54.0976 22.3250   6
  -1  10 -32 86.4983 29.9778   8
  -1  10 -33 3687.70 97.1466   8
   1  11 -31 5043.19 129.520   8
   1  11 -30 3489.92 108.737   8
  -1 -11 -30 3185.31 97.0784   8
   1  11 -29 578.444 46.6451   6
   1  11 -29 579.999 55.0916   8
  -1 -11 -29 581.670 48.2305   8
  -1 -11 -28 6552.01 178.284   8
   1  11 -28 6494.85 176.974   6
   1  11 -28 6553.19 182.404   8
  -1 -11 -27 2280.21 102.318   8
   1  11 -27 2281.41 102.084   6
   1  11 -27 2059.37 102.664   8
   1  11 -26 2970.06 123.632   6
   1  11 -26 3121.08 129.731   8
  -1 -11 -26 3029.21 125.477   8
   1  11 -25 1089.05 82.3329   6
  -1 -11 -25 897.203 78.7636   8
   1  11 -25 1030.08 84.3576   8
   1  11 -24 8406.00 231.364   7
  -1 -11 -24 7789.87 223.603   6
  -1 -11 -24 8244.14 240.415   8
   1  11 -24 8607.82 239.989   6
   1  11 -24 8675.53 241.069   8
   1  11 -23 9433.74 264.733   6
  -1 -11 -23 9443.87 256.254   6
   1  11 -23 9288.40 259.617   7
  -1 -11 -23 9510.44 268.191   8
   1  11 -23 9952.12 268.645   8
   1  11 -22 13669.6 343.467   7
  -1 -11 -22 13379.0 334.992   6
   1  11 -22 13510.2 337.892   8
  -1 -11 -22 13527.4 345.005   8
   1  11 -22 13615.2 341.956   6
   1  11 -21 1061.71 90.6833   8
   1  11 -21 918.317 90.0099   6
  -1 -11 -21 846.847 85.8344   8
   1  11 -21 998.830 88.5827   7
   1  11 -20 49164.6 935.090   8
   1  11 -20 47916.8 940.051   6
  -1 -11 -20 47950.2 943.633   8
   1  11 -20 48265.6 946.907   7
   1  11 -19 14201.6 352.886   6
   1  11 -19 14041.7 347.128   8
   1  11 -19 13743.4 355.778   7
   1  11 -18 740.112 80.8014   8
   1  11 -18 593.174 76.8767   6
   1  11 -17 3846.90 146.465  12
   1  11 -17 3899.81 152.198   8
   1  11 -17 3855.58 158.088   6
   1  11 -16 18150.1 408.364  12
   1  11 -16 17648.7 406.394   8
   1  11 -16 17826.0 415.327   6
   1  11 -15 40488.9 797.481  12
   1  11 -15 40839.2 792.352   8
   1  11 -15 41091.1 803.872   6
   1  11 -14 15331.8 359.480  12
   1  11 -14 15087.2 351.451   8
   1  11 -14 14772.4 357.221   6
   1  11 -13 22714.3 480.298   8
   1  11 -13 23057.9 492.340   6
   1  11 -13 22686.7 491.152  12
   1  11 -12 2665.83 115.659   8
   1  11 -12 2619.89 121.575   6
   1  11 -12 2698.07 122.855  12
   1  11 -11 9209.58 243.367   6
   1  11 -11 9149.35 245.176  12
   1  11 -10 14934.9 354.799  12
  -1 -11 -10 15167.0 346.482  11
   1  11 -10 15468.5 353.213   6
  -1 -11  -9 1930.92 94.1424  11
   1  11  -9 1877.28 100.369  12
   1  11  -9 1828.38 98.2924   6
   1  11  -8 14120.4 337.169  12
   1  11  -8 14735.5 336.334   6
  -1 -11  -8 14716.0 328.668  11
  -1  11   8 13892.4 327.927   4
  -1  11   8 14428.0 318.243  12
  -1  11   7 4223.09 139.689   4
  -1  11   7 4212.44 134.849  12
   1  11  -7 4113.91 144.952   6
   1  11  -7 3917.44 145.039  12
  -1 -11  -7 4134.08 137.961  11
  -1 -11  -6 12501.9 286.569  11
   1  11  -6 12784.5 303.729  12
  -1  11   6 11949.5 284.850   4
  -1  11   6 12680.0 286.126  12
  -1  11   5 21569.7 430.876  12
  -1 -11  -5 20449.8 426.271  11
   1  11  -5 21001.4 445.671  12
  -1  11   5 20051.9 423.257   4
   1  11  -4 48131.0 903.248  12
  -1 -11  -4 49103.3 884.212  11
  -1  11   4 46846.2 878.538   4
  -1  11   4 47683.3 886.672  12
  -1  11   3 19157.3 394.894   4
  -1  11   3 20127.9 409.135  12
   1  11  -3 18687.8 445.090   1
  -1  11   2 1952.60 90.9660  12
  -1  11   2 2058.46 80.4943   4
   1  11  -2 1849.26 92.3971   6
  -1  11   2 1951.67 88.5385   6
   1  11  -2 1868.28 104.707   1
   1 -11   2 1970.63 82.6428   3
   1  11  -1 1111.22 79.5947   1
   1 -11   1 1101.99 63.3354   3
   1  11  -1 1270.91 79.6150  12
  -1  11   1 1477.29 76.6908   6
   1  11  -1 1345.16 80.0832   6
  -1  11   1 1274.47 73.6567  12
  -1  11   0 15043.3 327.664   6
   1  11   0 15038.7 338.444  12
   1  11   0 14580.2 359.729   1
   1  11   0 14716.2 335.762   6
  -1  11   0 15035.2 332.599  12
   1 -11   0 14688.5 324.057   3
  -1  11  -1 1220.94 71.0588   6
   1  11   1 1289.25 77.6340  12
  -1  11  -1 1271.91 75.2462  12
  -1  11  -1 1192.93 69.9209   9
   1  11   1 1146.76 79.3024   1
   1  11   2 1820.36 100.072   1
  -1  11  -2 2047.06 96.1116  12
  -1  11  -2 2581.10 100.479   9
   1  11   2 1771.61 91.3869  12
  -1  11  -2 2314.21 96.6300   6
   1  11   2 2041.49 88.6351   7
   1  11   3 18966.7 404.393  12
  -1  11  -3 19790.5 401.354   9
   1  11   3 18322.8 421.704   1
  -1  11  -3 18007.8 426.913   1
  -1  11  -3 19460.8 400.379   6
   1  11   3 18316.3 387.569   7
   1  11   4 47009.0 871.189   7
  -1  11  -4 48498.6 874.207   8
   1  11   4 45561.2 908.897   1
   1  11   4 47663.6 890.202  12
  -1  11  -4 47445.2 885.051   6
  -1  11  -4 49153.1 888.320   9
  -1  11  -5 20942.1 436.035   9
  -1  11  -5 21159.9 436.675   6
  -1  11  -5 20878.1 424.377   8
   1  11   5 19845.4 451.044   1
  -1  11  -5 21951.8 447.241  12
   1  11   5 20405.6 436.425  12
   1 -11  -5 20809.9 439.045  11
   1 -11  -6 12939.3 296.618  11
  -1  11  -6 12902.3 295.782   6
  -1  11  -6 13179.7 303.813  12
   1  11   6 12215.9 293.066  12
  -1  11  -6 12636.8 284.775   8
  -1  11  -7 4327.85 136.903   8
   1 -11  -7 4190.29 145.017  11
   1  11   7 4071.44 141.073  12
   1  11   7 4140.79 149.115   1
  -1  11  -7 4219.59 148.296  12
   1 -11  -8 13359.3 323.589  11
  -1  11  -8 13135.4 321.015   9
   1  11   8 13083.2 325.998   1
   1  11   8 14036.9 318.864  12
  -1  11  -8 14689.3 314.384   8
  -1  11  -8 14488.7 325.247   6
  -1  11  -8 14749.7 331.423  12
   1 -11  -9 2019.83 101.220  11
  -1  11  -9 1994.44 101.477  12
  -1  11  -9 1807.79 88.6826   8
  -1  11  -9 1861.78 96.3885   6
  -1  11  -9 1806.55 95.4105   9
   1  11   9 1998.55 92.8162  12
  -1  11 -10 15076.7 348.747   6
  -1  11 -10 15503.7 353.672  12
  -1  11 -10 15017.8 348.859   9
   1 -11 -10 15294.0 353.595  11
  -1  11 -10 15434.9 339.684   8
   1  11  10 15017.2 337.256  12
  -1  11 -11 9057.31 230.783   8
  -1  11 -11 9368.16 245.369  12
  -1  11 -11 9146.72 242.436   9
   1 -11 -11 9087.95 247.226  11
  -1  11 -12 2694.40 120.178  12
  -1  11 -12 2629.35 113.066   8
  -1  11 -12 2765.91 120.909   9
  -1  11 -13 23098.9 480.420   8
  -1  11 -13 22652.0 492.214   9
  -1  11 -13 22996.2 490.761  12
  -1  11 -14 14813.9 348.409  12
  -1  11 -14 14808.8 351.722   9
  -1  11 -14 14394.5 338.809   8
  -1  11 -15 41107.9 785.034   8
  -1  11 -15 39845.8 788.386  12
  -1  11 -15 40424.7 795.402   9
  -1  11 -16 16710.9 407.238   6
  -1  11 -16 17384.1 398.476   8
  -1  11 -17 3822.72 151.884   8
  -1  11 -17 3777.10 161.521   6
  -1  11 -17 3888.42 146.719  12
  -1  11 -18 809.693 92.6639   6
  -1  11 -18 570.759 60.8684  12
  -1  11 -18 597.077 76.1666   8
   1 -11 -18 696.055 68.4039   8
  -1  11 -19 14220.9 361.893   6
  -1  11 -19 14172.1 347.522   8
   1 -11 -19 13828.5 336.336   8
   1 -11 -20 47147.3 892.502   8
  -1  11 -20 49256.4 924.932   6
   1 -11 -21 865.401 73.1789   8
  -1  11 -21 846.614 95.6003   6
   1 -11 -22 12647.3 314.445   8
  -1  11 -22 13963.3 351.773   6
   1 -11 -23 9209.15 243.297   8
  -1  11 -23 9633.76 273.662   6
   1 -11 -24 8121.02 219.627   8
  -1  11 -24 8919.14 253.931   6
  -1  11 -24 8627.22 238.330   7
  -1  11 -25 981.172 88.4744   6
  -1  11 -25 946.668 71.0761   7
  -1  11 -26 3100.34 134.604   6
  -1  11 -27 2210.18 110.968   6
  -1  11 -28 6649.25 190.287   6
  -1  11 -29 603.100 57.0967   6
  -1  11 -29 604.525 58.7303   8
  -1  11 -30 3411.86 112.690   8
  -1  11 -30 3416.64 111.260   6
  -1  11 -31 5499.95 137.911   8
  -1  11 -31 4815.25 130.544   6
  -1  11 -32 288.981 30.1894   8
   1  12 -29 966.678 59.5927   8
  -1 -12 -29 843.152 47.7911   8
   1  12 -29 923.284 51.5862   6
   1  12 -28 4439.16 137.769   8
   1  12 -28 4561.16 134.025   6
  -1 -12 -28 4437.49 130.932   8
   1  12 -27 5883.85 172.180   8
   1  12 -27 5584.94 164.955   6
  -1 -12 -27 5856.80 165.732   8
   1  12 -26 3914.26 142.601   8
  -1 -12 -26 3876.14 136.240   8
   1  12 -26 3897.94 139.022   6
   1  12 -25 777.880 61.5904   7
   1  12 -25 759.916 75.8948   8
   1  12 -25 693.545 71.1608   6
  -1 -12 -25 786.385 70.4343   8
   1  12 -24 10001.0 263.099   8
   1  12 -24 9723.30 255.194   7
   1  12 -24 9769.16 263.402   6
  -1 -12 -24 9584.34 259.550   8
   1  12 -23 19273.6 426.057   7
   1  12 -23 18653.2 425.640   6
  -1 -12 -23 18361.8 423.942   8
   1  12 -23 19259.8 424.361   8
  -1 -12 -23 17885.1 408.000   6
   1  12 -22 8244.92 244.687   6
   1  12 -22 8522.31 246.865   7
   1  12 -22 8376.42 243.812   8
  -1 -12 -22 8581.52 246.706   8
  -1 -12 -22 7794.92 229.747   6
  -1 -12 -21 8235.35 248.092   8
   1  12 -21 8169.61 250.407   6
   1  12 -21 8708.75 249.064   8
   1  12 -21 8245.06 250.263   7
  -1 -12 -20 23648.1 519.437   8
   1  12 -20 23160.6 523.305   7
   1  12 -20 23426.9 512.534   8
   1  12 -20 23100.3 516.923   6
   1  12 -19 4983.67 189.698   7
   1  12 -19 5082.37 181.179   8
   1  12 -19 4731.89 183.632   6
   1  12 -18 3861.99 158.390   8
   1  12 -18 3448.78 141.354  12
   1  12 -18 3819.12 164.971   7
   1  12 -18 3917.00 161.947   6
   1  12 -17 232.397 70.3398   6
   1  12 -17 335.188 73.2873   8
   1  12 -17 263.232 54.9669  12
   1  12 -16 20620.0 449.442   8
   1  12 -16 19465.4 457.047   6
   1  12 -16 19964.5 450.454  12
   1  12 -15 20778.9 467.738   6
   1  12 -15 19991.6 452.687   8
   1  12 -15 20665.0 461.498  12
   1  12 -14 16662.8 392.403   6
   1  12 -14 16135.2 386.664  12
   1  12 -14 16287.5 379.496   8
   1  12 -13 10983.0 288.504   8
   1  12 -13 11414.4 300.270  12
   1  12 -12 13383.0 331.257   6
   1  12 -12 12976.1 331.496  12
   1  12 -11 11053.2 288.422   6
   1  12 -11 10682.0 288.310  12
   1  12 -10 9043.54 248.051   6
  -1 -12 -10 8498.12 237.879  11
   1  12 -10 8734.56 249.887  12
   1  12  -9 2659.68 123.079   6
   1  12  -9 2568.75 124.125  12
  -1 -12  -9 2567.43 116.195  11
  -1  12   9 2835.85 109.728  12
  -1 -12  -8 12681.5 308.409  11
   1  12  -8 13166.7 319.851   6
   1  12  -8 13073.3 325.583  12
  -1  12   8 13045.9 303.210  12
  -1  12   7 5199.64 162.998  12
   1  12  -7 5590.18 184.141  12
  -1 -12  -7 5450.15 169.402  11
   1  12  -6 4473.82 162.870  12
  -1  12   6 4490.56 148.235  12
  -1 -12  -6 4546.27 149.777  11
  -1  12   5 29494.6 591.284  12
   1  12  -5 29999.6 611.285  12
  -1 -12  -5 29904.6 591.238  11
   1  12  -4 869.234 77.1958  12
  -1  12   4 720.429 63.3407  12
  -1 -12  -4 670.404 59.3963  11
   1  12  -3 29415.7 613.493   6
  -1  12   3 32097.4 613.686  12
   1  12  -2 10144.5 261.431   6
  -1  12   2 9930.89 253.392  12
   1  12  -1 13595.2 326.061  12
  -1  12   1 13085.8 314.190  12
  -1  12   1 12999.3 309.301   6
  -1  12   0 13832.3 317.072  12
   1  12   0 13161.1 320.928  12
  -1  12   0 13086.2 309.371   6
  -1  12  -1 13190.5 319.573  12
  -1  12  -1 13733.1 316.205   6
   1  12   1 13732.6 311.395   7
   1  12   1 13878.6 326.851  12
  -1  12  -2 10180.1 257.065  12
  -1  12  -2 9756.64 249.368   6
   1  12   2 9752.42 242.544   7
   1  12   2 9871.65 257.290  12
   1  12   3 31920.1 602.646   7
   1  12   3 31804.1 621.202  12
  -1  12  -3 32522.4 615.308   6
  -1  12  -4 667.601 63.6930   6
   1  12   4 693.178 65.0983  12
  -1  12  -4 624.965 64.0745   9
   1  12   4 545.541 49.7533   7
  -1  12  -5 27526.0 584.868  12
  -1  12  -5 28032.9 582.145   6
  -1  12  -5 29228.4 586.445   9
  -1  12  -5 29367.3 572.196   8
   1  12   5 28810.1 586.948  12
  -1  12  -6 4493.42 154.465   6
  -1  12  -6 4553.05 146.913   8
  -1  12  -6 4511.71 159.124  12
   1 -12  -6 4757.99 158.677  11
   1  12   6 4293.88 151.818  12
  -1  12  -6 4460.73 156.065   9
  -1  12  -7 4995.44 167.195   6
  -1  12  -7 5266.32 160.014   8
   1 -12  -7 5337.17 172.480  11
   1  12   7 5083.81 166.607  12
  -1  12  -7 5116.76 172.994  12
   1  12   8 12810.5 311.528  12
   1 -12  -8 13278.8 321.858  11
  -1  12  -8 13536.0 320.574   6
  -1  12  -8 13043.2 323.320  12
  -1  12  -8 13235.6 306.688   8
  -1  12  -9 2724.83 122.635   6
  -1  12  -9 2727.70 122.216   9
  -1  12  -9 2720.74 113.086   8
   1 -12  -9 2666.50 121.870  11
   1  12   9 2613.25 112.544  12
  -1  12  -9 2719.15 125.031  12
   1  12  10 9063.20 236.113  12
   1 -12 -10 9117.23 250.919  11
  -1  12 -10 9011.92 247.828   6
  -1  12 -10 8738.23 246.313   9
  -1  12 -10 9004.34 235.657   8
  -1  12 -10 8548.25 244.961  12
  -1  12 -11 10551.6 279.876  12
  -1  12 -11 10608.7 279.764   9
  -1  12 -11 10668.7 277.970   6
   1 -12 -11 10486.9 282.872  11
  -1  12 -11 10408.3 265.607   8
  -1  12 -12 13137.2 306.331   8
  -1  12 -12 12873.3 317.881  12
  -1  12 -12 13066.8 318.327   9
  -1  12 -13 13007.2 308.531   8
  -1  12 -13 12063.7 313.448  12
  -1  12 -14 16951.2 384.252   8
  -1  12 -14 16130.2 386.702  12
  -1  12 -15 20737.2 455.866   8
  -1  12 -15 20819.8 462.562  12
  -1  12 -16 19607.3 436.439   8
  -1  12 -16 19165.4 436.360  12
  -1  12 -17 200.889 76.4603   6
  -1  12 -17 260.715 68.7892   8
  -1  12 -17 206.976 52.9722  12
  -1  12 -18 3994.64 170.601   6
  -1  12 -18 3744.44 147.123  12
   1 -12 -18 3616.68 144.334   8
  -1  12 -18 3941.66 158.895   8
  -1  12 -19 5099.01 193.895   6
   1 -12 -19 4510.43 162.607   8
  -1  12 -19 4871.22 166.724  12
  -1  12 -19 4999.69 182.079   8
  -1  12 -20 24251.8 510.804   8
  -1  12 -20 23627.9 524.968   6
  -1  12 -21 7831.88 243.669   8
   1 -12 -21 7858.45 221.202   8
  -1  12 -21 8225.76 257.738   6
   1 -12 -22 7522.53 209.468   8
  -1  12 -22 6976.34 226.749   8
   1 -12 -23 17349.6 384.111   8
  -1  12 -23 18889.6 427.483   6
  -1  12 -24 10174.8 267.424   7
  -1  12 -24 10340.3 281.359   6
  -1  12 -25 711.280 64.2930   7
  -1  12 -25 809.378 78.7810   6
  -1  12 -26 3672.77 141.732   6
  -1  12 -27 5766.72 176.552   6
  -1  12 -28 4540.44 144.301   6
  -1  12 -29 979.888 62.9982   6
  -1  12 -30 1978.56 78.7503   8
  -1  12 -30 2018.93 76.9172   6
  -1  12 -31 117.680 26.6501   8
  -1 -13 -28 782.759 46.3376   8
   1  13 -28 818.127 51.0615   6
   1  13 -27 1490.93 78.8263   8
   1  13 -27 1389.22 72.8019   6
  -1 -13 -27 1399.88 68.9174   8
  -1 -13 -26 567.117 52.9525   8
   1  13 -26 548.882 61.7824   8
   1  13 -26 545.741 56.8055   6
  -1 -13 -25 5131.45 159.186   8
   1  13 -25 5077.68 163.561   6
   1  13 -25 5024.04 163.343   8
   1  13 -25 4975.75 152.625   7
   1  13 -24 10074.8 266.080   6
   1  13 -24 10616.7 270.224   8
  -1 -13 -24 10223.1 261.768   8
   1  13 -24 10268.3 260.220   7
   1  13 -23 7057.15 213.700   6
   1  13 -23 6976.33 209.423   7
   1  13 -23 6709.74 208.107   8
  -1 -13 -23 6620.83 205.091   8
   1  13 -22 4636.49 171.140   7
  -1 -13 -22 4645.87 167.353   8
   1  13 -22 4546.88 171.305   6
  -1 -13 -22 4513.39 156.221   6
   1  13 -22 4832.28 171.955   8
  -1 -13 -21 3311.25 144.171   8
   1  13 -21 3343.92 149.963   7
   1  13 -21 3485.72 153.340   6
   1  13 -21 3364.31 144.754   8
   1  13 -20 27489.3 580.853   8
   1  13 -20 27260.4 591.623   7
   1  13 -20 27006.5 586.177   6
  -1 -13 -20 27649.4 583.741   8
   1  13 -19 4002.61 171.322   7
   1  13 -19 3874.14 160.084   8
   1  13 -19 4054.63 169.377   6
   1  13 -18 8680.77 254.319   8
   1  13 -18 8818.47 266.161   6
   1  13 -18 8642.13 244.767  12
   1  13 -18 8903.69 269.366   7
   1  13 -17 6353.03 217.078   6
   1  13 -17 6548.00 211.152   8
   1  13 -17 6130.71 203.069  12
   1  13 -17 6599.91 223.412   7
   1  13 -16 16025.0 394.070   6
   1  13 -16 15660.3 380.634   8
   1  13 -16 15764.7 400.573   7
   1  13 -16 16360.6 387.613  12
   1  13 -15 722.927 88.8508   6
   1  13 -15 798.418 88.3931   8
   1  13 -15 742.285 79.8998  12
   1  13 -14 1463.04 102.146  12
   1  13 -14 1577.78 111.520   6
   1  13 -13 390.306 74.9753   6
   1  13 -13 540.344 69.6940  12
   1  13 -12 4286.30 167.261   6
   1  13 -12 3580.65 155.787  12
   1  13 -11 18484.4 429.074   6
   1  13 -11 18106.0 428.430  12
   1  13 -10 10085.6 284.562  12
   1  13 -10 10258.9 279.824   6
  -1 -13 -10 10238.3 272.122  11
  -1 -13  -9 19920.7 440.500  11
   1  13  -9 19797.9 455.035  12
  -1  13   9 19686.8 426.807  12
   1  13  -9 19885.6 451.222   6
  -1  13   8 10114.6 256.834  12
  -1 -13  -8 10165.0 263.533  11
   1  13  -8 10082.6 277.984  12
  -1 -13  -7 13587.4 321.254  11
   1  13  -7 13029.6 335.064  12
  -1  13   7 12862.0 313.073  12
   1  13  -6 25030.3 541.971  12
  -1 -13  -6 25144.4 518.528  11
  -1  13   6 24497.1 517.283  12
   1  13  -5 9025.60 258.619  12
  -1  13   5 8771.91 241.196  12
  -1 -13  -5 9578.73 246.246  11
  -1 -13  -4 40809.6 790.592  11
  -1  13   4 41648.6 797.025  12
   1  13  -3 2394.38 120.226   6
  -1 -13  -3 2787.10 113.563  11
  -1  13   3 2490.22 115.297  12
   1  13  -2 27915.9 574.468   6
  -1  13   2 27713.5 566.589  12
   1  13  -2 26669.2 573.997  12
   1  13  -1 1068.52 77.4934   7
  -1  13   1 1356.69 87.9790  12
   1  13  -1 1235.08 90.3436  12
  -1  13   0 6142.78 191.431   6
   1  13   0 6368.58 190.175   7
   1  13   0 6697.58 205.109  12
  -1  13   0 6314.27 197.017  12
   1  13   1 1208.66 86.9466  12
   1  13   1 1001.37 72.4065   7
  -1  13  -1 1113.39 80.3285   6
  -1  13  -1 1313.96 87.7128  12
  -1  13  -2 28155.6 571.222   6
   1  13   2 27023.8 558.186   7
  -1  13  -2 28494.7 580.193  12
   1  13   2 27907.8 579.420  12
  -1  13  -3 2437.87 120.751  12
   1  13   3 2575.41 120.242  12
  -1  13  -3 2448.19 115.183   6
   1  13   3 2489.83 106.965   7
  -1  13  -4 41274.1 796.187   6
   1 -13  -4 42693.9 799.477  11
   1  13   4 40019.7 775.923   7
   1  13   4 40255.3 799.222  12
  -1  13  -5 9135.47 247.894   6
   1 -13  -5 9040.86 248.024  11
   1  13   5 8905.31 246.780  12
   1 -13  -6 25108.1 527.579  11
  -1  13  -6 25114.6 525.454   6
  -1  13  -6 24514.4 529.120  12
   1  13   6 24049.2 521.440  12
  -1  13  -7 13620.6 317.034   8
  -1  13  -7 13731.8 337.860  12
   1 -13  -7 13100.6 331.049  11
   1  13   7 13160.1 326.038  12
  -1  13  -7 13950.2 334.066   6
  -1  13  -8 10402.1 277.191   6
  -1  13  -8 10495.2 282.946  12
  -1  13  -8 10461.0 263.978   8
   1 -13  -8 10516.5 279.231  11
   1  13   8 9884.89 267.113  12
  -1  13  -9 20446.2 436.973   8
  -1  13  -9 20262.4 453.788   6
   1  13   9 19643.4 440.952  12
  -1  13  -9 19967.0 455.264  12
   1 -13  -9 20848.5 457.928  11
   1  13  10 10306.1 265.086  12
  -1  13 -10 10292.8 278.594   6
   1 -13 -10 9992.74 280.400  11
  -1  13 -10 10246.4 262.866   8
  -1  13 -10 9871.17 279.840  12
   1 -13 -11 18069.2 427.066  11
  -1  13 -11 17978.4 421.830   6
  -1  13 -11 18168.4 424.052  12
  -1  13 -11 18331.9 405.724   8
  -1  13 -12 3710.18 154.872  12
  -1  13 -12 3643.15 144.101   8
  -1  13 -12 3500.54 156.470   6
  -1  13 -13 438.736 70.8135   8
  -1  13 -13 504.442 67.8684  12
  -1  13 -14 1576.44 101.643   8
  -1  13 -14 1443.14 98.6963  12
  -1  13 -15 716.028 79.0585   8
  -1  13 -15 715.826 78.0823  12
  -1  13 -16 15610.3 375.197   8
  -1  13 -16 15941.7 380.841  12
  -1  13 -17 6306.87 204.919  12
  -1  13 -17 6634.73 208.938   8
   1 -13 -18 8464.42 238.056   8
  -1  13 -18 8523.22 243.427  12
  -1  13 -18 8780.44 252.852   8
  -1  13 -18 8813.76 266.281   6
  -1  13 -19 3887.96 158.494   8
  -1  13 -19 4099.30 173.394   6
   1 -13 -19 3457.52 138.079   8
  -1  13 -19 3613.76 141.943  12
  -1  13 -20 27835.9 570.066   8
  -1  13 -20 27275.1 587.670   6
  -1  13 -21 3182.46 154.265   6
   1 -13 -21 3162.70 122.166   8
  -1  13 -21 3304.91 145.051   8
  -1  13 -22 4925.18 172.503   8
  -1  13 -22 5026.76 184.190   6
  -1  13 -23 6673.79 204.608   7
  -1  13 -23 7001.85 217.953   6
  -1  13 -24 9979.25 252.724   7
  -1  13 -24 10665.6 268.292   6
  -1  13 -25 5126.52 171.859   6
  -1  13 -25 5035.88 156.785   7
  -1  13 -26 561.196 64.6576   6
  -1  13 -26 532.440 48.2679   7
  -1  13 -27 1268.25 77.6270   6
  -1  13 -28 911.480 62.5929   6
  -1  13 -29 1880.59 76.2651   6
  -1  13 -30 1137.28 49.8790   6
   1  14 -27 2005.15 77.8467   6
  -1 -14 -27 1769.55 67.0505   8
   1  14 -26 574.541 53.7774   6
  -1 -14 -26 614.668 48.0166   8
   1  14 -25 4963.80 143.460   7
   1  14 -25 4930.50 154.066   6
  -1 -14 -25 4759.00 144.527   8
   1  14 -24 1612.09 91.7323   6
   1  14 -24 1591.48 85.1149   7
  -1 -14 -24 1583.54 84.4892   8
   1  14 -23 383.403 58.0180   7
   1  14 -23 396.490 63.9621   6
   1  14 -23 344.651 64.2184   8
  -1 -14 -23 373.141 54.2978   8
   1  14 -22 2050.89 110.837   8
   1  14 -22 2102.37 110.990   7
  -1 -14 -22 2047.29 105.887   8
   1  14 -22 2011.53 112.668   6
   1  14 -21 5738.73 194.496   7
   1  14 -21 5349.48 186.114   8
  -1 -14 -21 5405.23 183.338   8
   1  14 -21 5282.35 189.166   6
   1  14 -20 3589.25 157.114   7
   1  14 -20 3680.80 151.278   8
   1  14 -20 3593.73 156.367   6
  -1 -14 -20 3563.69 147.905   8
   1  14 -19 1951.39 121.657   7
   1  14 -19 1989.10 118.082   8
   1  14 -19 1784.70 118.205   6
   1  14 -18 2139.61 132.265   7
   1  14 -18 2342.37 130.998   8
   1  14 -18 2271.69 113.464  12
   1  14 -18 2156.00 130.391   6
   1  14 -17 13130.8 347.790   6
   1  14 -17 13679.9 354.790   7
   1  14 -17 12707.5 331.493   8
   1  14 -17 13273.8 333.508  12
   1  14 -16 4973.08 194.701   7
   1  14 -16 5006.42 193.306   6
   1  14 -16 5130.22 184.209  12
   1  14 -15 6598.81 220.585  12
   1  14 -15 7142.33 231.272   6
   1  14 -15 6875.69 236.109   7
   1  14 -14 8982.47 267.957  12
   1  14 -14 9380.41 276.075   6
   1  14 -14 9087.66 277.757   7
   1  14 -13 3290.21 158.057   6
   1  14 -13 3367.68 152.567  12
   1  14 -12 5587.27 201.471  12
   1  14 -12 5320.64 199.647   6
   1  14 -11 10246.3 285.976   6
   1  14 -11 9550.48 284.467  12
   1  14 -10 21727.0 501.191  12
   1  14 -10 22482.0 500.122   6
  -1 -14 -10 21743.8 486.753  11
  -1 -14  -9 621.169 71.8751  11
   1  14  -9 664.042 84.3442  12
  -1  14   9 710.847 64.7019  12
   1  14  -9 617.927 88.3556   6
  -1 -14  -8 11219.3 289.452  11
   1  14  -8 10799.9 304.143  12
  -1  14   8 10626.4 277.791  12
   1  14  -7 6160.93 213.485  12
  -1  14   7 6279.65 195.394  12
  -1 -14  -7 6320.45 200.016  11
   1  14  -6 8276.34 253.591  12
  -1  14   6 7990.53 231.403  12
  -1 -14  -6 8322.55 235.814  11
   1  14  -5 5566.78 201.163  12
  -1 -14  -5 5790.66 184.709  11
  -1  14   5 5745.91 188.989  12
   1  14  -4 29186.0 602.671   7
  -1  14   4 29173.9 599.015  12
   1  14  -4 27952.8 601.824   6
  -1 -14  -4 28502.1 587.945  11
  -1 -14  -3 54819.2 1018.06  11
  -1  14   3 53551.6 1029.51  12
   1  14  -3 55132.7 1034.92   7
   1  14  -3 53632.6 1038.60   6
  -1 -14  -2 7153.20 208.587  11
  -1  14   2 7529.97 223.359  12
   1  14  -2 7074.60 215.770   7
   1  14  -2 6893.22 224.153  12
   1  14  -1 3838.51 158.831  12
   1  14  -1 3847.37 147.976   7
  -1  14   1 3713.00 151.582  12
   1  14   0 12507.5 319.615  12
  -1  14   0 11881.6 309.622  12
   1  14   0 11708.8 299.224   7
   1  14   1 3654.14 139.998   7
   1  14   1 3695.60 153.902  12
  -1  14  -1 3777.42 146.571   6
  -1  14  -1 3508.34 150.263  12
  -1  14  -2 7091.11 213.122   6
   1  14   2 6559.89 214.195  12
   1  14   2 6671.99 200.539   7
  -1  14  -2 7095.43 220.098  12
  -1  14  -3 52403.7 1030.09  12
   1 -14  -3 56477.6 1030.81  11
  -1  14  -3 54809.7 1025.03   6
   1  14   3 52993.3 1029.24  12
   1  14   3 53309.6 1005.12   7
   1 -14  -4 29145.1 600.949  11
   1  14   4 27805.2 598.413  12
   1  14   4 27961.4 573.319   7
   1  14   5 5586.47 192.509  12
   1 -14  -5 5969.91 197.207  11
  -1  14  -5 6085.92 196.654   6
  -1  14  -6 7651.62 243.520  12
   1 -14  -6 8515.30 242.836  11
  -1  14  -6 7936.91 236.882   6
   1  14   6 8063.81 238.046  12
  -1  14  -7 6436.78 207.540   6
  -1  14  -7 6492.87 214.747  12
   1  14   7 5904.35 197.950  12
   1 -14  -7 6591.80 210.509  11
  -1  14  -8 11316.5 302.044   6
   1 -14  -8 11545.4 306.116  11
  -1  14  -8 11343.0 306.015  12
   1  14   8 11039.4 292.065  12
  -1  14  -9 591.954 77.7241   6
   1  14   9 687.707 69.3690  12
   1 -14  -9 682.363 80.3480  11
  -1  14  -9 767.658 85.3135  12
  -1  14 -10 22021.0 490.493   6
  -1  14 -10 21477.1 490.410  12
   1  14  10 21458.7 470.720  12
  -1  14 -10 21721.3 471.976   8
   1 -14 -10 21884.6 493.645  11
  -1  14 -11 9641.86 279.928   6
   1 -14 -11 9812.91 283.362  11
  -1  14 -11 10024.4 266.447   8
  -1  14 -11 9792.82 280.893  12
  -1  14 -12 5548.00 185.501   8
  -1  14 -12 5402.08 196.171  12
  -1  14 -12 5357.97 196.258   6
  -1  14 -13 3160.06 138.506   8
  -1  14 -13 3220.92 147.136  12
  -1  14 -13 2940.27 148.748   6
  -1  14 -14 8799.60 262.850  12
  -1  14 -14 9084.10 254.575   8
  -1  14 -15 6970.80 224.379  12
  -1  14 -15 6826.71 216.705   8
  -1  14 -16 4888.22 178.442   8
  -1  14 -16 5077.28 184.570  12
  -1  14 -17 13133.2 336.159  12
  -1  14 -17 13761.8 338.614   8
  -1  14 -18 2285.88 121.348   8
   1 -14 -18 2246.47 107.497   8
  -1  14 -18 2349.21 116.055  12
  -1  14 -19 1788.73 122.718   6
   1 -14 -19 1821.89 94.2360   8
  -1  14 -19 2061.69 118.133   8
  -1  14 -19 1865.79 100.940  12
   1 -14 -20 3054.33 119.725   8
  -1  14 -20 3411.04 144.863   8
  -1  14 -20 3512.59 155.714   6
  -1  14 -21 5493.30 186.512   8
  -1  14 -21 5705.42 199.431   6
  -1  14 -22 2177.42 120.207   6
  -1  14 -22 2058.30 110.598   7
  -1  14 -22 1918.85 109.729   8
  -1  14 -23 333.452 70.0140   6
  -1  14 -23 350.670 63.1945   8
  -1  14 -23 373.743 58.5978   7
  -1  14 -24 1867.96 103.826   6
  -1  14 -24 1639.72 88.9432   7
  -1  14 -24 1859.66 98.2250   8
  -1  14 -25 4692.23 150.540   8
  -1  14 -25 4994.71 161.691   6
  -1  14 -25 4787.61 145.964   7
  -1  14 -26 444.204 55.1585   8
  -1  14 -26 594.032 61.1010   6
  -1  14 -27 2233.67 92.2895   6
  -1  14 -28 2129.53 81.7556   6
  -1  14 -29 8303.32 182.306   6
   1  15 -26 6898.81 170.727   6
   1  15 -25 1394.91 65.1360   7
  -1 -15 -25 1343.38 62.7091   8
   1  15 -25 1471.55 76.2713   6
  -1 -15 -24 692.478 54.0511   8
   1  15 -24 562.555 58.8231   6
   1  15 -24 683.658 55.6992   7
   1  15 -23 854.517 74.7261   6
  -1 -15 -23 815.811 63.6068   8
   1  15 -23 888.014 69.7814   7
  -1 -15 -22 8265.05 222.404   8
   1  15 -22 8654.76 234.624   7
   1  15 -22 8276.44 233.763   6
  -1 -15 -21 5914.17 186.709   8
   1  15 -21 6461.33 203.187   6
   1  15 -21 6245.05 199.721   7
   1  15 -20 623.841 80.3627   6
  -1 -15 -20 572.189 70.7500   8
   1  15 -20 614.560 77.2732   7
   1  15 -19 2728.90 139.347   6
   1  15 -19 2724.91 137.185   7
  -1 -15 -19 2668.77 126.743   8
   1  15 -18 2346.91 132.146   6
   1  15 -18 2649.23 137.783   7
   1  15 -18 2338.82 114.316  12
   1  15 -17 1781.27 103.969  12
   1  15 -17 1759.87 118.540   6
   1  15 -17 1516.49 113.883   7
   1  15 -16 2297.50 136.222   6
   1  15 -16 2345.73 124.665  12
   1  15 -16 2347.64 135.674   7
   1  15 -15 2036.47 124.130   6
   1  15 -15 2108.36 131.835   7
   1  15 -15 2153.41 122.440  12
   1  15 -14 2732.71 138.621  12
   1  15 -14 2768.76 149.039   6
   1  15 -14 2714.28 148.152   7
   1  15 -13 3828.29 175.396   7
   1  15 -13 3676.33 169.783   6
   1  15 -13 3618.10 161.527  12
   1  15 -12 13288.3 357.820  12
   1  15 -12 14130.8 363.626   6
   1  15 -11 16962.3 421.701  12
   1  15 -11 17271.4 419.264   6
   1  15 -10 24418.6 556.771   6
   1  15 -10 25985.4 568.067  12
  -1  15   9 12360.5 306.539  12
   1  15  -9 11985.8 333.373  12
  -1 -15  -9 12317.3 318.565  11
   1  15  -9 12325.3 335.310   7
   1  15  -8 4633.82 182.781   7
   1  15  -8 4525.49 184.081  12
  -1 -15  -8 4314.40 167.429  11
  -1  15   8 4105.27 156.925  12
   1  15  -7 3221.07 149.950   7
   1  15  -7 3227.60 154.664  12
  -1 -15  -7 3132.77 139.066  11
  -1  15   7 2947.14 131.466  12
  -1  15   6 19524.3 445.098  12
   1  15  -6 20204.1 460.234   7
   1  15  -6 19553.6 464.762  12
  -1 -15  -6 19370.0 443.606  11
   1  15  -5 18853.7 432.681   7
   1  15  -5 16629.2 421.424   6
  -1 -15  -5 18519.8 414.434  11
  -1  15   5 18724.2 421.455  12
   1  15  -5 16413.4 427.304  12
  -1  15   4 2920.54 136.662  12
  -1 -15  -4 2787.54 130.140  11
   1  15  -4 3087.92 144.229   7
  -1 -15  -3 34589.1 680.184  11
   1  15  -3 33024.5 686.983   7
  -1  15   3 34695.4 693.085  12
  -1  15   3 32174.1 655.365   7
  -1 -15  -2 18393.3 413.447  11
   1  15  -2 17364.3 434.119  12
  -1  15   2 18740.4 429.876  12
   1  15  -2 17816.6 417.615   7
  -1  15   1 6381.32 211.194  12
  -1 -15  -1 6307.49 195.042  11
   1  15  -1 5800.75 195.731   7
   1  15  -1 5629.97 210.287  12
   1  15   0 53301.1 994.735   7
  -1  15   0 52575.5 1009.63  12
   1  15   0 50397.4 1013.64  12
   1  15   1 5963.46 190.691   7
   1  15   1 5516.19 204.332  12
  -1  15  -2 16970.1 407.624   6
   1  15   2 17708.6 421.287  12
  -1  15  -2 17664.8 422.082  12
   1  15   2 16988.0 396.445   7
   1 -15  -2 18646.1 418.776  11
   1  15   3 32564.3 689.319  12
   1  15   3 32328.3 659.606   7
  -1  15  -3 32623.4 678.442   6
  -1  15  -3 33490.9 693.529  12
  -1  15  -4 2945.49 141.007   6
   1  15   4 2889.20 141.399  12
   1 -15  -4 3149.31 144.114  11
   1  15   4 2980.68 121.854   7
   1 -15  -5 19419.7 440.930  11
  -1  15  -5 19222.8 438.420   6
   1 -15  -6 19729.8 444.364  11
  -1  15  -6 17472.3 439.523  12
  -1  15  -6 19794.6 441.643   6
   1  15   6 17915.2 431.935  12
   1  15   7 3291.89 142.669  12
   1 -15  -7 3177.78 150.002  11
  -1  15  -7 3231.93 149.607   6
  -1  15  -7 3114.44 152.694  12
  -1  15  -8 4715.41 179.065   6
   1 -15  -8 4125.14 175.387  11
   1  15   8 4683.22 170.561  12
  -1  15  -8 4243.52 177.504  12
   1  15   9 12022.3 312.086  12
   1 -15  -9 12394.6 329.696  11
  -1  15  -9 11870.4 328.830  12
  -1  15  -9 12582.0 329.225   6
  -1  15 -10 27289.2 592.333   6
  -1  15 -10 28084.7 600.298  12
   1  15  10 26689.2 569.755  12
   1 -15 -10 27527.3 596.885  11
  -1  15 -11 16640.0 406.706   6
  -1  15 -11 16273.8 404.232  12
  -1  15 -12 13646.1 358.344  12
  -1  15 -12 13996.3 359.268   6
  -1  15 -13 3652.86 168.429   6
  -1  15 -13 3680.00 162.127  12
  -1  15 -14 2543.72 128.274   8
  -1  15 -14 2594.43 135.230  12
  -1  15 -14 2329.21 139.383   6
  -1  15 -15 1939.02 118.855  12
  -1  15 -15 2103.91 114.847   8
  -1  15 -16 2375.68 127.190   8
  -1  15 -16 2559.06 128.543  12
   1 -15 -17 1590.07 90.2119   8
  -1  15 -17 1964.41 112.900   8
  -1  15 -17 1818.08 105.954  12
  -1  15 -18 2551.54 127.287   8
  -1  15 -18 2445.39 117.951  12
   1 -15 -18 2340.01 104.233   8
  -1  15 -19 2409.57 111.743  12
  -1  15 -19 2254.38 128.891   6
  -1  15 -19 2647.64 125.800   8
  -1  15 -20 592.457 81.8219   6
  -1  15 -20 624.089 78.2647   7
  -1  15 -20 561.074 71.0399   8
  -1  15 -21 6479.44 209.743   6
  -1  15 -21 6259.18 194.726   8
  -1  15 -21 6312.64 202.323   7
  -1  15 -22 8465.68 236.229   7
  -1  15 -22 8700.73 245.174   6
  -1  15 -22 8685.66 233.854   8
  -1  15 -23 879.747 78.6351   6
  -1  15 -23 837.665 69.2767   7
  -1  15 -24 684.656 68.6122   6
  -1  15 -24 690.805 58.8772   7
  -1  15 -25 1387.51 79.6239   6
  -1  15 -25 1411.17 69.5210   7
  -1  15 -26 7448.83 189.273   6
  -1  15 -27 7528.24 180.038   6
  -1  15 -28 4342.12 112.678   6
  -1 -16 -24 457.070 38.2291   8
   1  16 -24 515.902 50.5622   6
   1  16 -24 569.125 46.8568   7
  -1 -16 -23 111.768 31.6109   8
   1  16 -23 87.2693 43.4205   6
   1  16 -23 119.228 39.2662   7
   1  16 -22 5354.66 167.421   6
   1  16 -22 5270.38 163.728   7
  -1 -16 -22 5153.26 151.954   8
   1  16 -21 2280.26 110.721   7
   1  16 -21 2240.78 113.189   6
  -1 -16 -21 2188.13 99.0894   8
   1  16 -20 5438.59 182.463   6
  -1 -16 -20 5094.91 165.887   8
   1  16 -20 5107.19 178.121   7
   1  16 -19 19.1891 61.1557   6
   1  16 -19 188.640 66.9721   7
  -1 -16 -19 47.1895 45.3755   8
   1  16 -18 1333.72 100.442   6
   1  16 -18 1283.97 81.9195  12
   1  16 -18 1238.89 99.9826   7
   1  16 -17 735.544 87.4459   7
   1  16 -17 603.657 67.6070  12
   1  16 -17 661.743 83.2144   6
   1  16 -16 2553.39 137.245   6
   1  16 -16 2441.67 139.499   7
   1  16 -16 2224.09 119.750  12
   1  16 -15 5458.93 201.120   6
   1  16 -15 5576.45 196.030  12
   1  16 -15 5774.27 212.127   7
   1  16 -14 7394.30 239.221   6
   1  16 -14 6642.27 226.349  12
   1  16 -14 7306.82 242.743   7
   1  16 -13 970.790 96.3752  12
   1  16 -13 943.996 106.486   6
   1  16 -12 1290.26 115.287   6
   1  16 -12 1295.11 105.061  12
   1  16 -11 4015.88 176.521  12
   1  16 -11 3735.93 169.971   6
   1  16 -10 3929.95 176.231   7
   1  16 -10 4061.57 175.480  12
   1  16  -9 9104.30 274.598   7
  -1  16   9 8455.34 238.561  12
   1  16  -9 8428.80 271.794  12
  -1 -16  -9 8500.42 254.577  11
  -1 -16  -8 1423.20 98.2361  11
   1  16  -8 1215.12 105.412   7
   1  16  -8 1295.74 114.490  12
  -1  16   8 1550.52 95.1625  12
   1  16  -7 9121.16 275.293   7
  -1 -16  -7 9289.40 264.435  11
  -1  16   7 8886.06 256.271  12
   1  16  -7 8798.05 278.514  12
   1  16  -6 13262.2 347.098   7
  -1 -16  -6 13058.5 334.711  11
   1  16  -6 13599.7 360.926  12
  -1  16   6 12587.6 330.875  12
   1  16  -5 1538.03 110.728   7
  -1  16   5 1331.00 99.6374  12
  -1 -16  -5 1558.04 102.544  11
  -1 -16  -4 32328.6 661.533  11
  -1  16   4 31721.6 670.969  12
   1  16  -4 32535.5 674.686   7
   1  16  -3 3415.83 153.772   7
  -1 -16  -3 3321.84 145.411  11
   1  16  -2 6689.79 232.278  12
  -1  16   2 5981.49 214.099  12
  -1  16   2 6123.78 191.411   7
  -1 -16  -2 6586.80 208.189  11
   1  16  -2 6831.34 216.469   7
  -1 -16  -1 12701.5 318.218  11
   1  16  -1 12006.8 336.659  12
   1  16  -1 12514.3 320.420   7
  -1  16   1 12012.0 305.928   7
  -1  16   1 12134.7 329.922  12
   1  16   0 83.1341 67.6170  12
  -1 -16   0 147.215 57.7543  11
  -1  16   0 74.5145 65.6950  12
   1  16   0 134.000 54.2593   7
   1 -16  -1 12949.7 331.862  11
   1  16   1 12335.0 334.967  12
  -1  16  -1 11989.3 334.692  12
   1  16   1 12167.6 312.185   7
   1 -16  -2 6707.86 222.008  11
   1  16   2 6511.29 203.364   7
   1  16   2 6558.76 225.210  12
  -1  16  -2 6259.31 221.935  12
   1 -16  -3 4091.27 166.894  11
   1  16   3 3466.38 159.083  12
   1  16   3 3126.10 132.001   7
  -1  16  -3 3872.65 167.520  12
   1  16   4 31732.4 655.340  12
   1 -16  -4 33328.2 658.980  11
  -1  16  -4 31342.8 647.770   6
  -1  16  -5 1336.39 104.351   6
   1  16   5 1650.65 111.006  12
   1 -16  -5 1353.81 105.948  11
   1 -16  -6 13436.6 347.906  11
  -1  16  -6 12854.7 341.770   6
   1  16   6 13035.6 342.113  12
   1  16   7 9154.50 268.474  12
  -1  16  -7 9333.72 277.735   6
  -1  16  -7 9820.59 288.148  12
   1 -16  -7 9755.78 283.224  11
   1  16   8 1425.01 95.5270  12
   1 -16  -8 1285.94 105.649  11
  -1  16  -8 1201.19 103.849   6
  -1  16  -8 1283.60 109.977  12
   1 -16  -9 8649.76 269.186  11
   1  16   9 8920.89 252.562  12
  -1  16  -9 8787.69 275.404  12
  -1  16  -9 8890.35 267.013   6
  -1  16 -10 4264.45 175.566   6
   1 -16 -10 3926.16 171.924  11
  -1  16 -10 3867.49 172.518  12
  -1  16 -11 4043.07 172.864   6
  -1  16 -11 4027.28 174.782  12
  -1  16 -12 1299.86 112.160   6
  -1  16 -12 1328.85 107.341  12
  -1  16 -13 939.189 95.6029  12
  -1  16 -13 937.882 100.629   6
  -1  16 -14 7226.75 232.804   6
  -1  16 -14 6563.52 222.714  12
  -1  16 -15 5104.27 186.097  12
  -1  16 -15 4792.29 192.356   6
  -1  16 -16 2455.94 125.015  12
  -1  16 -17 678.691 74.3327  12
   1 -16 -17 598.105 55.9266   8
  -1  16 -18 1180.84 95.9386   7
  -1  16 -18 1154.18 80.7930  12
  -1  16 -19 157.774 65.6483   7
  -1  16 -19 156.800 44.3595  12
  -1  16 -20 5018.94 176.243   7
  -1  16 -20 4794.10 176.652   6
  -1  16 -21 2066.29 111.997   6
  -1  16 -21 2251.17 110.560   7
  -1  16 -22 5406.05 173.562   6
  -1  16 -22 5245.29 166.236   7
  -1  16 -23 122.909 47.6160   6
  -1  16 -23 128.654 41.0043   7
  -1  16 -24 574.209 56.3414   6
  -1  16 -24 563.064 48.8359   7
  -1  16 -25 1403.74 61.0633   7
  -1  16 -25 1708.54 77.7590   6
  -1  16 -26 665.053 47.3968   6
   1  17 -24 844.129 44.0804   7
   1  17 -23 2700.26 94.0149   7
  -1 -17 -22 588.757 42.9978   8
   1  17 -22 654.839 56.2904   7
   1  17 -21 270.903 50.2541   6
   1  17 -21 369.415 52.9494   7
  -1 -17 -21 298.391 40.0373   8
   1  17 -20 2077.12 103.858   6
  -1 -17 -20 2206.81 94.8260   8
   1  17 -20 2172.23 105.995   7
   1  17 -19 10745.4 276.396   6
  -1 -17 -19 10586.0 260.532   8
   1  17 -19 10616.0 276.725   7
   1  17 -18 1730.82 107.251   7
   1  17 -18 1528.21 83.5539  12
  -1 -17 -18 1610.11 91.6545   8
   1  17 -18 1724.33 106.633   6
   1  17 -17 1036.37 92.2589   7
   1  17 -17 1072.20 92.1127   6
   1  17 -17 1055.22 76.8498  12
   1  17 -16 6122.38 195.803  12
   1  17 -16 6077.64 208.561   7
   1  17 -16 6293.75 209.447   6
   1  17 -15 851.295 93.1916   6
   1  17 -15 825.366 94.7018   7
   1  17 -15 801.031 80.3990  12
   1  17 -14 2207.94 130.946   6
   1  17 -14 2458.48 126.332  12
   1  17 -13 3297.01 155.746   6
   1  17 -13 3177.25 149.253  12
   1  17 -12 18505.3 442.047   6
   1  17 -12 18217.2 441.631  12
   1  17 -11 633.902 96.7840   7
   1  17 -11 649.654 88.8817  12
   1  17 -10 712.917 96.0181   7
   1  17 -10 642.926 95.6063  12
  -1  17   9 66.7822 40.8467  12
   1  17  -9 85.6054 75.7713  12
   1  17  -9 66.1514 68.6575   7
  -1  17   8 2967.10 131.432  12
   1  17  -8 3067.08 156.130   7
   1  17  -8 3350.62 165.419  12
  -1 -17  -8 3316.77 147.605  11
   1  17  -7 5791.14 225.593  12
  -1 -17  -7 5950.19 203.287  11
  -1  17   7 5952.54 197.498  12
   1  17  -7 6035.53 212.972   7
  -1 -17  -6 19701.6 452.103  11
  -1  17   6 19516.4 450.353  12
   1  17  -6 19805.1 466.683   7
   1  17  -6 19292.7 475.332  12
  -1 -17  -5 12457.9 324.200  11
   1  17  -5 12934.5 336.867   7
  -1  17   5 12087.7 326.913  12
  -1  17   4 15586.0 383.608  12
  -1 -17  -4 15159.4 372.771  11
   1  17  -4 14895.2 379.454   7
  -1 -17  -3 9662.11 270.129  11
   1  17  -3 9174.80 286.792  12
   1  17  -3 9711.61 278.250   7
  -1  17   3 9587.19 280.319  12
   1  17  -2 9893.09 297.712  12
  -1  17   2 9653.87 255.548   7
  -1 -17  -2 9938.03 276.231  11
   1  17  -2 9975.84 278.893   7
  -1  17   2 9788.81 287.591  12
  -1  17   1 19926.7 472.370  12
   1  17  -1 21189.1 486.225  12
   1  17  -1 20047.4 457.110   7
  -1 -17  -1 19964.3 455.139  11
  -1  17   1 19558.8 439.277   7
  -1  17   0 39698.7 839.301  12
   1  17   0 41162.0 817.355   7
  -1 -17   0 42234.4 824.444  11
  -1  17   0 41446.7 812.967   7
   1  17   0 40815.1 847.810  12
  -1 -17   1 20941.2 458.112  11
   1  17   1 19333.4 442.513   7
   1 -17  -1 20313.8 468.243  11
  -1  17  -1 19192.8 444.362   7
  -1  17  -1 19827.3 472.867  12
   1  17   1 19806.1 474.342  12
  -1  17  -2 9772.73 274.359   7
  -1  17  -2 10244.3 299.892  12
   1  17   2 9603.02 290.243  12
   1  17   2 9636.01 260.711   7
   1 -17  -2 10405.7 291.540  11
  -1  17  -3 9864.65 294.080  12
   1  17   3 9401.37 249.672   7
   1 -17  -3 9697.22 281.403  11
   1  17   3 9268.31 284.460  12
  -1  17  -4 14295.2 388.494  12
   1 -17  -4 15524.1 384.345  11
   1  17   4 15278.7 384.352  12
   1 -17  -5 12440.0 334.543  11
   1  17   5 12255.8 330.498  12
   1 -17  -6 20556.1 474.080  11
  -1  17  -6 20429.6 469.071   6
   1  17   6 19208.8 462.069  12
   1 -17  -7 6199.36 216.843  11
   1  17   7 5928.68 203.873  12
  -1  17  -7 5771.99 222.986  12
  -1  17  -7 5921.49 211.209   6
  -1  17  -8 3269.08 151.900   6
   1 -17  -8 3052.29 155.632  11
   1  17   8 3364.30 144.660  12
  -1  17  -8 3401.28 164.643  12
  -1  17  -9 72.2131 69.8406   6
  -1  17  -9 62.9696 75.1168  12
   1 -17  -9 5.15047 69.0498  11
  -1  17 -10 737.323 93.0777   6
  -1  17 -10 831.315 97.5348  12
  -1  17 -11 718.119 90.3509   6
   1  17  11 599.866 70.9239   5
  -1  17 -11 723.941 93.5719  12
  -1  17 -12 19055.4 450.795  12
  -1  17 -12 18818.8 448.999   6
  -1  17 -13 3296.61 150.680  12
  -1  17 -13 2821.57 145.612   6
  -1  17 -14 2452.89 128.296  12
  -1  17 -14 2292.19 129.690   6
  -1  17 -15 940.374 94.9402   6
  -1  17 -15 962.576 86.2637  12
  -1  17 -16 6363.56 213.190   7
  -1  17 -16 5915.14 192.769  12
  -1  17 -17 1152.13 98.0996   7
  -1  17 -17 859.292 74.0244  12
  -1  17 -18 1696.25 107.028   7
  -1  17 -18 1382.75 82.4311  12
  -1  17 -19 10872.0 274.717   7
  -1  17 -19 9735.84 242.681  12
  -1  17 -20 2180.75 107.168   7
  -1  17 -21 330.097 56.0713   6
  -1  17 -21 305.399 51.3282   7
  -1  17 -22 661.532 62.9003   6
  -1  17 -22 629.964 57.3718   7
  -1  17 -23 2859.87 105.494   6
  -1  17 -23 2769.68 97.7682   7
  -1  17 -24 917.447 49.1140   7
  -1  17 -24 941.443 58.4704   6
   1  18 -22 1454.55 65.4098   7
   1  18 -21 410.562 45.7910   7
   1  18 -20 505.635 54.8216   7
  -1 -18 -20 409.138 39.8779   8
   1  18 -19 1926.56 96.5989   7
  -1 -18 -19 1822.36 80.4838   8
  -1 -18 -18 3872.49 128.563   8
   1  18 -18 3667.30 141.304   7
   1  18 -17 609.810 58.1386  12
  -1 -18 -17 709.032 62.7181   8
   1  18 -17 701.373 76.8244   7
   1  18 -16 462.520 59.8780  12
   1  18 -16 584.850 77.3761   7
   1  18 -15 1702.45 100.817  12
   1  18 -15 1629.30 109.680   7
   1  18 -14 2035.18 113.231  12
   1  18 -13 2299.98 123.169  12
   1  18 -12 1575.98 104.872  12
   1  18 -12 1551.12 115.077   7
   1  18 -11 4102.36 171.009  12
   1  18 -11 3995.41 174.030   7
   1  18 -10 20010.2 461.610   7
   1  18 -10 19158.9 459.357  12
   1  18  -9 7614.86 243.421   7
   1  18  -9 7074.26 242.345  12
   1  18  -8 1970.44 133.837  12
  -1  18   8 2060.22 105.108  12
   1  18  -8 2153.42 129.857   7
   1  18  -7 4234.49 172.008   7
  -1 -18  -7 3957.30 161.103  11
   1  18  -7 3949.93 178.242  12
  -1  18   7 3943.92 153.252  12
   1  18  -6 9313.54 274.935   7
  -1 -18  -6 9324.14 262.374  11
   1  18  -6 8777.94 282.314  12
  -1  18   6 9082.61 259.556  12
  -1  18   5 6946.16 222.470  12
  -1 -18  -5 6610.62 216.197  11
   1  18  -5 7217.57 229.768   7
  -1 -18  -4 1588.03 106.246  11
   1  18  -4 1626.66 111.691   7
  -1  18   4 1507.68 107.948  12
  -1  18   3 6358.69 218.666  12
   1  18  -3 6593.01 214.438   7
   1  18  -3 5980.75 232.185  12
  -1 -18  -3 6323.21 209.675  11
  -1  18   2 4889.78 191.056  12
   1  18  -2 4769.65 199.475  12
   1 -18   2 5344.60 195.892  11
   1  18  -2 4943.86 180.296   7
  -1 -18  -2 4863.35 180.085  11
   1 -18   1 623.786 86.1048  11
  -1  18   1 590.522 85.0282  12
   1  18  -1 654.307 95.5680  12
  -1  18   1 574.290 62.8969   7
   1  18  -1 619.127 74.5944   7
  -1 -18  -1 609.853 80.0332  11
   1  18   0 2771.79 147.949  12
   1 -18   0 3057.15 149.546  11
   1  18   0 2876.73 130.809   7
  -1  18   0 2837.66 148.716  12
  -1 -18   0 2920.62 138.079  11
  -1  18   0 2933.29 126.419   7
   1  18   1 566.863 87.4636  12
  -1 -18   1 548.280 75.6414  11
   1  18   1 670.736 69.2587   7
  -1  18  -1 596.117 84.7189  12
  -1  18  -1 643.133 72.4262   7
   1 -18  -1 670.510 86.7772  11
   1  18   2 4869.86 192.192  12
  -1  18  -2 4638.87 194.552  12
  -1  18  -2 4921.38 176.252   7
   1 -18  -2 5297.58 197.201  11
   1  18   2 4845.16 163.445   7
  -1 -18   2 4933.93 180.714  11
   1  18   3 6473.64 224.888  12
   1 -18  -3 6265.86 219.195  11
  -1  18  -3 6429.22 210.039   7
  -1 -18   3 6522.95 209.792  11
  -1  18  -3 6038.40 226.789  12
  -1  18  -4 1567.61 106.877   7
  -1  18  -4 1732.23 126.844  12
   1 -18  -4 1631.58 118.471  11
   1  18   4 1728.87 115.693  12
   1  18   5 6947.59 227.466  12
  -1  18  -5 6893.61 223.576   7
   1 -18  -5 7202.99 235.914  11
   1  18   6 9604.91 276.141  12
   1 -18  -6 9804.62 287.655  11
  -1  18  -6 9891.74 279.324   7
  -1  18  -7 3694.34 177.504  12
  -1  18  -7 4362.14 173.034   7
   1 -18  -7 4288.99 177.399  11
   1  18   7 3933.24 158.573  12
  -1  18  -8 2128.68 136.976  12
   1 -18  -8 2061.99 126.819  11
  -1  18  -8 2202.99 128.619   7
  -1  18  -9 7654.08 243.562   7
  -1  18  -9 7580.08 248.987  12
   1  18  10 19107.9 448.800   5
  -1  18 -10 19511.2 454.794   6
  -1  18 -10 19153.0 462.823  12
  -1  18 -10 20520.8 463.838   7
  -1  18 -11 4264.84 173.979   7
  -1  18 -11 3932.75 172.038  12
  -1  18 -11 4115.54 166.547   6
   1  18  11 3840.36 151.220   5
  -1  18 -12 1649.51 111.771   6
  -1  18 -12 1659.23 112.370  12
  -1  18 -12 1592.36 117.100   7
  -1  18 -13 2049.13 128.145   7
  -1  18 -13 2037.92 118.704  12
  -1  18 -13 2167.94 121.941   6
  -1  18 -14 2206.02 122.864   6
  -1  18 -14 2096.20 116.396  12
  -1  18 -15 1615.24 104.085   6
  -1  18 -15 1563.97 99.1661  12
  -1  18 -16 420.149 60.2401  12
  -1  18 -16 472.062 72.7849   6
  -1  18 -17 770.261 65.1462  12
  -1  18 -17 657.371 73.1748   7
  -1  18 -18 4171.99 150.274   7
  -1  18 -18 3746.50 127.415  12
  -1  18 -19 1847.60 97.3519   7
  -1  18 -19 1679.15 73.7694  12
  -1  18 -20 469.983 53.3430   7
  -1  18 -21 422.164 49.7406   7
  -1  18 -22 1477.95 68.1371   7
  -1  18 -23 1696.65 64.4195   7
   1  19 -21 1064.72 52.8793   7
   1  19 -20 724.730 52.6482   7
   1  19 -19 1036.70 65.7742   7
  -1 -19 -18 84.2801 27.1474   8
   1  19 -18 81.0553 42.6932   7
  -1 -19 -17 791.705 54.3619   8
   1  19 -17 800.701 71.5347   7
   1  19 -16 92.8127 38.8086  12
  -1 -19 -16 72.7353 35.9476   8
   1  19 -16 89.4624 35.8601   5
   1  19 -16 101.167 54.1435   7
   1  19 -15 1021.30 73.2856  12
   1  19 -14 1450.67 90.0201  12
   1  19 -13 668.117 72.9240  12
   1  19 -13 625.816 78.2584   7
   1  19 -12 2798.55 132.437   7
   1  19 -12 2764.40 129.981  12
   1  19 -11 2301.61 122.972  12
   1  19 -11 2257.91 124.466   7
   1  19 -10 1923.30 117.914   7
   1  19 -10 1952.23 118.631  12
   1  19  -9 1257.67 104.873  12
   1  19  -9 1283.51 101.720   7
   1  19  -8 2524.35 136.667  12
   1  19  -8 2668.09 133.317   7
  -1  19   8 2310.68 104.998  12
   1  19  -7 760.727 93.3848  12
  -1  19   7 806.525 68.8154  12
   1  19  -7 792.574 86.6019   7
  -1  19   6 4003.99 152.715  12
   1  19  -6 4108.50 164.215   7
  -1  19   5 3094.24 137.206  12
  -1 -19  -5 3224.22 139.109  11
   1  19  -5 3404.71 147.197   7
   1 -19   4 911.953 90.3382  11
  -1 -19  -4 758.003 82.1572  11
   1  19  -4 837.098 81.1570   7
  -1  19   4 845.440 82.8755  12
  -1 -19  -3 11576.4 307.050  11
  -1  19   3 11598.1 316.750  12
   1  19  -3 11756.5 333.753  12
   1  19  -3 11939.7 309.643   7
  -1 -19  -2 3556.80 149.714  11
  -1  19   2 3624.33 159.447  12
   1  19  -2 3427.20 167.350  12
   1 -19   2 3922.46 163.657  11
   1  19  -2 3689.10 146.686   7
   1  19  -1 7173.01 237.514  12
  -1  19   1 7060.39 232.117  12
   1 -19   1 7226.88 231.181  11
  -1 -19  -1 7047.21 218.322  11
   1  19  -1 6689.37 206.974   7
  -1  19   0 17973.0 404.152   7
   1 -19   0 19805.7 444.005  11
   1  19   0 18749.0 413.074   7
  -1 -19   0 19059.9 428.310  11
  -1  19   0 18737.9 445.428  12
   1  19   0 17952.9 446.456  12
  -1  19  -1 6582.69 228.322  12
  -1 -19   1 6854.39 211.233  11
   1  19   1 7001.67 230.193  12
  -1  19  -1 6357.73 195.910   7
   1 -19  -1 7073.60 227.218  11
   1  19   1 6395.84 192.076   7
   1 -19  -2 3622.59 160.849  11
  -1  19  -2 3448.06 161.623  12
   1  19   2 3447.23 157.726  12
  -1 -19   2 3390.99 144.501  11
  -1  19  -2 3584.08 140.083   7
   1  19   3 11943.4 325.232  12
  -1 -19   3 12369.1 310.790  11
   1 -19  -3 12457.9 330.092  11
  -1  19  -3 12206.4 307.700   7
  -1  19  -3 11922.5 332.207  12
   1 -19  -4 825.735 95.0147  11
   1  19   4 936.719 88.5351  12
  -1 -19   4 833.866 78.4907  11
  -1  19  -4 780.336 77.9196   7
  -1  19  -4 1032.01 98.6238  12
  -1 -19   5 3220.33 136.590  11
   1  19   5 3075.09 141.267  12
  -1  19  -5 3354.52 143.650   7
   1 -19  -5 3060.12 150.156  11
   1 -19  -6 4297.10 173.927  11
  -1  19  -6 4117.72 162.546   7
   1  19   6 4213.69 162.385  12
  -1 -19   6 4392.00 160.428  11
   1 -19  -7 856.501 92.9818  11
  -1  19  -7 881.062 85.2479   7
  -1  19  -8 2316.53 134.849  12
  -1  19  -8 2516.91 130.067   7
  -1  19  -9 1439.32 108.615  12
  -1  19  -9 1378.24 101.521   7
   1  19   9 1137.27 88.0424   5
  -1  19 -10 1943.56 117.272   7
   1  19  10 1946.09 104.108   5
  -1  19 -10 1878.20 120.505  12
  -1  19 -11 2275.43 125.083  12
  -1  19 -11 2313.44 124.692   7
  -1  19 -12 2784.90 134.687  12
  -1  19 -12 2769.69 131.640   7
  -1  19 -13 542.640 71.4733  12
  -1  19 -13 659.790 80.8702   7
  -1  19 -14 1358.24 95.8369   7
  -1  19 -14 1349.65 89.1572  12
  -1  19 -15 981.580 74.7132  12
  -1  19 -16 58.6810 40.3110  12
  -1  19 -17 748.098 69.0461   7
  -1  19 -17 679.854 54.9368  12
  -1  19 -18 73.9317 43.6136   7
  -1  19 -18 110.240 29.6981  12
  -1  19 -19 1007.55 65.9644   7
  -1  19 -20 662.762 51.5639   7
  -1  19 -21 1181.21 57.4492   7
   1  20 -19 2126.00 77.3210   7
   1  20 -18 279.980 40.7602   7
   1  20 -17 4000.13 127.059   7
  -1 -20 -16 1749.37 67.6640   8
  -1 -20 -15 1277.12 63.2940   8
   1  20 -15 1265.98 69.2981   5
   1  20 -14 1587.62 84.0786  12
   1  20 -14 1569.09 83.4547   5
   1  20 -14 1561.33 90.5468   7
   1  20 -13 740.332 68.1355  12
   1  20 -13 826.863 74.1361   7
   1  20 -12 1604.86 94.0747  12
   1  20 -12 1583.17 94.9912   7
   1  20 -11 1100.60 84.3864   7
   1  20 -11 1125.42 86.5869  12
   1  20 -10 1932.75 112.311  12
   1  20 -10 2090.29 109.813   7
   1  20  -9 2985.71 137.419  12
   1  20  -9 3216.88 136.509   7
   1 -20   8 3870.28 146.389  11
   1  20  -8 3779.73 149.723   7
   1  20  -8 3873.43 159.089  12
   1  20  -7 1005.13 89.8866  12
   1  20  -7 874.307 81.2799   7
  -1  20   7 927.800 66.7650  12
  -1  20   6 1434.60 84.8962  12
   1  20  -6 1697.26 100.456   7
   1 -20   6 1630.05 99.2969  11
   1  20  -5 2840.65 124.558   7
  -1  20   5 2800.59 122.269  12
   1 -20   5 2935.91 132.469  11
  -1 -20  -4 815.129 73.6529  11
   1  20  -4 915.073 75.8646   7
   1  20  -4 909.360 95.5999  12
   1 -20   4 968.306 87.0957  11
  -1  20   4 946.136 78.2861  12
   1 -20   3 279.763 65.3598  11
  -1 -20  -3 312.013 59.7557  11
  -1  20   3 292.443 60.0178  12
   1  20  -3 242.733 73.3955  12
   1  20  -3 342.293 55.3768   7
  -1 -20  -2 154.843 52.4153  11
   1 -20   2 225.218 63.5359  11
   1  20  -2 183.733 46.9412   7
   1  20  -2 220.551 64.3316  12
  -1  20   2 162.710 57.5474  12
   1 -20   1 907.823 87.1946  11
  -1  20   1 910.037 85.2154  12
   1  20  -1 949.010 92.2708  12
   1  20  -1 989.893 71.3500   7
  -1 -20  -1 792.477 74.5968  11
  -1 -20   0 2426.69 114.885  11
   1 -20   0 2238.15 119.322  11
   1  20   0 2302.28 125.609  12
   1  20   0 2262.41 98.4891   7
  -1  20   0 2173.78 122.124  12
  -1 -20   1 1007.33 80.7465  11
  -1  20  -1 885.395 88.7264  12
  -1  20  -1 858.875 62.8547   7
   1  20   1 879.531 84.4754  12
   1 -20  -1 917.394 87.9274  11
  -1 -20   2 115.950 49.1062  11
   1  20   2 132.385 60.1547  12
   1 -20  -2 217.465 64.7143  11
  -1  20  -2 249.020 67.5782  12
  -1  20  -2 188.109 44.8493   7
  -1 -20   3 340.228 59.2810  11
   1 -20  -3 319.683 66.7662  11
  -1  20  -3 283.886 71.6862  12
   1  20   3 338.232 67.2597  12
  -1  20  -3 299.860 51.0469   7
  -1  20  -4 933.855 94.9653  12
   1 -20  -4 984.701 89.9526  11
   1  20   4 957.264 82.4364  12
  -1 -20   4 926.828 74.7237  11
  -1  20  -4 851.159 71.2276   7
   1 -20  -5 2871.78 133.778  11
  -1  20  -5 2695.67 140.505  12
  -1 -20   5 2713.47 117.934  11
  -1  20  -5 2643.25 119.545   7
   1 -20  -6 1427.44 99.2748  11
  -1  20  -6 1593.55 93.9646   7
  -1 -20   6 1528.52 89.7528  11
  -1  20  -7 1110.69 83.9799   7
   1  20   7 1014.15 85.0196   5
  -1 -20   7 954.224 73.7095  11
   1  20   8 3506.13 143.303   5
  -1  20  -8 3730.74 157.327  12
  -1  20  -8 3912.76 147.753   7
  -1 -20   8 3677.37 134.539  11
  -1 -20   9 2990.44 118.684  11
  -1  20  -9 3042.85 142.565  12
   1  20   9 3161.22 126.549   5
  -1  20  -9 3235.85 133.526   7
  -1 -20  10 1974.49 93.1333  11
  -1  20 -10 1807.03 107.482  12
  -1  20 -10 1901.96 104.847   7
  -1  20 -11 1120.75 86.9874  12
  -1 -20  11 1165.62 72.3111  11
  -1  20 -11 1335.64 89.9045   7
  -1  20 -12 1459.20 93.3549   7
  -1  20 -12 1354.22 91.6089  12
  -1  20 -13 787.909 69.0531  12
  -1  20 -13 821.231 74.2076   7
  -1  20 -14 1613.64 85.8343  12
  -1  20 -14 1575.69 91.6843   7
  -1  20 -15 1312.68 81.8519   7
  -1  20 -15 1334.34 73.7549  12
  -1 -20  16 1803.46 71.2184  11
  -1  20 -16 1888.71 79.7959  12
  -1  20 -17 3049.76 94.5244  12
  -1 -20  17 3096.62 91.0052  11
  -1  20 -18 225.266 38.9170   7
  -1  20 -19 2031.52 75.4526   7
   1 -21  16 996.005 49.3790  11
   1 -21  15 1675.24 68.5036  11
   1  21 -15 1708.91 75.8563   7
   1 -21  14 682.303 49.6711  11
   1  21 -14 661.639 55.5269   7
   1  21 -14 601.878 45.5373   5
  -1 -21 -13 380.291 35.5804   8
   1  21 -13 414.139 46.0386   5
   1  21 -13 475.456 51.9557   7
   1 -21  13 423.683 44.5196  11
   1 -21  12 5803.82 160.398  11
   1  21 -12 6086.19 170.830   7
   1  21 -12 5733.27 171.139   5
   1 -21  11 2289.12 94.9120  11
   1  21 -11 2360.45 101.393   7
   1  21 -11 2265.58 103.368  12
   1  21 -10 1624.84 87.2663   7
   1  21 -10 1559.09 92.3056  12
   1 -21  10 1579.67 82.2349  11
   1  21  -9 586.108 67.8277  12
   1 -21   9 480.487 55.5170  11
   1  21  -9 608.391 60.8992   7
  -1  21   8 105.898 36.4297   5
   1  21  -8 53.7670 44.5390   7
   1  21  -8 56.7870 52.9024  12
   1 -21   8 81.0357 44.3847  11
   1 -21   7 4576.67 151.648  11
   1  21  -7 5017.30 153.999   7
   1  21  -6 1863.08 91.5947   7
   1 -21   6 1789.62 94.7012  11
  -1  21   5 2267.79 98.6436  12
   1 -21   5 2373.41 110.401  11
   1  21  -5 2475.04 103.471   7
   1  21  -4 298.248 64.3355  12
   1  21  -4 325.685 48.0514   7
   1 -21   4 314.909 55.6734  11
  -1  21   4 365.009 51.2682  12
   1 -21   3 744.421 72.8774  11
   1  21  -3 744.981 78.5092  12
   1  21  -3 595.996 55.1467   7
  -1  21   3 689.990 65.0968  12
  -1  21   2 3886.77 145.442  12
  -1 -21  -2 3963.63 138.160  11
   1  21  -2 4064.33 158.078  12
   1 -21   2 4302.69 150.157  11
   1  21  -2 4072.91 129.524   7
  -1 -21  -1 263.527 48.8418  11
   1 -21   1 382.973 64.0473  11
   1  21  -1 302.713 65.7070  12
  -1  21   1 346.154 61.6471  12
   1  21   0 466.619 68.4381  12
  -1  21   0 562.651 68.6780  12
   1 -21   0 479.091 66.8587  11
  -1 -21   0 490.358 57.8255  11
  -1 -21   1 359.333 52.8300  11
   1 -21  -1 449.232 63.9654  11
  -1  21  -1 323.395 63.1198  12
   1  21   1 377.154 63.9985  12
   1 -21  -2 4305.59 153.052  11
  -1  21  -2 3967.62 155.420  12
  -1 -21   2 4190.99 140.708  11
  -1 -21   3 554.824 58.4400  11
  -1  21  -3 696.427 77.2241  12
   1 -21  -3 615.859 72.3085  11
  -1  21  -3 637.101 52.7932   7
  -1  21  -4 284.926 63.9967  12
   1 -21  -4 348.529 61.3672  11
  -1  21  -4 306.443 46.0708   7
  -1 -21   4 303.384 49.4484  11
   1  21   4 415.911 69.3158   5
  -1  21  -5 2492.68 122.430  12
   1  21   5 2540.79 121.717   5
  -1 -21   5 2425.73 101.396  11
  -1  21  -5 2417.11 100.388   7
  -1 -21   6 1880.08 88.0408  11
  -1  21  -6 1890.57 91.0581   7
   1  21   6 1842.30 101.360   5
  -1  21  -7 4478.65 145.918   7
  -1 -21   7 4405.24 138.754  11
   1  21   7 4757.97 156.277   5
  -1 -21   8 94.8071 37.8747  11
  -1  21  -8 53.6199 51.7142  12
   1  21   8 63.8850 37.0768   5
  -1  21  -8 87.9021 44.7755   7
  -1  21  -9 554.826 58.7397   7
  -1 -21   9 535.270 49.1454  11
  -1  21  -9 481.963 64.7171  12
  -1 -21  10 1588.93 73.9157  11
  -1  21 -10 1737.05 88.0104   7
  -1  21 -10 1667.45 95.2871  12
  -1  21 -11 2232.93 98.1101   7
  -1  21 -11 2239.02 104.001  12
  -1  21 -12 6208.95 168.020   7
  -1  21 -12 5927.28 169.479  12
  -1  21 -13 451.310 49.5668   7
  -1 -21  13 317.072 32.9629  11
  -1  21 -13 432.408 49.7804  12
  -1  21 -14 707.406 55.7601   7
  -1  21 -14 684.086 51.4859  12
  -1  21 -15 1536.62 66.1479  12
  -1  21 -15 1889.11 78.6999   7
  -1  21 -16 1009.17 56.1210   7
   1 -22  13 1043.31 48.4460  11
   1  22 -13 1241.66 56.0239   7
   1 -22  12 186.273 28.4317  11
   1  22 -12 219.990 31.6860   5
   1  22 -12 223.463 33.6917   7
   1 -22  11 315.364 36.7989  11
   1  22 -11 361.535 39.9437   7
   1  22 -11 348.784 41.7602   5
   1 -22  10 5263.58 140.524  11
   1  22 -10 5231.96 155.283   5
   1  22 -10 5246.74 141.558   7
   1 -22   9 2484.43 92.2989  11
   1  22  -9 2767.50 111.924   5
   1  22  -9 2731.91 94.5167   7
   1 -22   8 496.689 47.5357  11
   1  22  -8 428.869 59.1534   5
   1  22  -8 469.967 45.2042   7
   1  22  -7 66.7595 49.5210   5
   1  22  -7 89.3621 32.0729   7
   1 -22   7 78.9581 38.0796  11
   1 -22   6 550.895 53.1825  11
  -1  22   6 521.391 46.8620   5
   1  22  -6 480.252 43.5541   7
   1 -22   5 2558.36 101.258  11
   1  22  -5 2526.64 89.9927   7
   1 -22   4 4017.74 130.523  11
   1  22  -4 3698.82 111.163   7
  -1  22   3 109.417 34.0847  12
   1 -22   3 88.9164 43.3436  11
   1 -22   2 1108.82 71.3813  11
  -1  22   2 1084.05 67.9393  12
   1 -22   1 1946.14 91.7044  11
  -1  22   1 1860.02 90.0168  12
  -1  22   0 101.997 42.7248  12
   1 -22   0 98.3794 43.4598  11
   1  22   0 178.546 54.2478   5
   1  22   1 1976.86 105.367   5
  -1 -22   1 1835.88 79.2476  11
   1 -22  -1 1861.67 91.5280  11
  -1  22  -1 1913.26 94.4623  12
  -1 -22   2 976.039 59.2706  11
  -1  22  -2 1079.72 75.6265  12
   1  22   2 1168.73 83.2911   5
  -1  22  -3 94.9650 49.0413  12
   1  22   3 116.697 46.6761   5
  -1 -22   3 94.4029 32.5750  11
  -1  22  -4 4124.83 141.498  12
  -1 -22   4 3782.86 117.938  11
   1  22   4 4215.14 143.117   5
   1  22   5 2625.05 105.780   5
  -1  22  -5 2560.18 110.237  12
  -1 -22   5 2306.36 86.5661  11
  -1  22  -5 2551.14 85.1327   7
  -1 -22   6 503.194 41.4791  11
   1  22   6 541.814 51.0373   5
  -1  22  -6 553.728 43.5538   7
  -1  22  -6 522.076 62.1090  12
  -1 -22   7 67.8179 25.5225  11
  -1  22  -7 33.6510 27.5404   7
   1  22   7 76.0842 30.6286   5
  -1  22  -8 445.835 41.6341   7
  -1 -22   8 401.876 35.3473  11
  -1  22  -9 2596.10 103.074  12
  -1  22  -9 2533.70 87.8933   7
  -1  22 -10 4952.91 134.786   7
  -1  22 -10 5122.36 148.473  12
  -1  22 -11 257.961 35.1523   7
  -1  22 -11 305.068 43.1250  12
  -1  22 -12 203.026 30.8517   7
  -1  22 -12 187.443 33.8407  12
  -1  22 -13 1154.01 53.8905   7
   1  23  -8 2859.69 98.3368   5
   1  23  -7 1885.73 80.6102   5
   1 -23   7 1587.46 62.2219  11
   1 -23   6 6184.89 151.560  11
   1  23  -6 6691.89 175.295   5
   1 -23   5 1238.41 57.6364  11
   1 -23   4 1053.10 55.3643  11
  -1  23   3 74.1426 29.3443   5
   1 -23   3 46.3321 29.4544  11
   1  23  -3 47.0912 38.0772   5
   1 -23   2 279.402 36.9649  11
  -1  23   2 366.943 41.9544   5
   1  23  -2 327.772 45.8647   5
   1  23  -1 1290.97 73.5223   5
   1  23   0 3359.04 119.308   5
   1  23   1 1205.18 69.6552   5
   1  23   2 331.321 42.1635   5
  -1  23  -2 318.750 40.5361  12
   1  23   3 75.9448 31.0091   5
  -1  23  -3 35.1110 31.0436  12
  -1  23  -4 1033.17 60.9007  12
   1  23   4 952.689 54.5162   5
  -1  23  -5 1221.63 64.7543  12
  -1  23  -6 6281.66 162.488  12
  -1  23  -9 1974.37 77.0773   5
   2   0   0 20250.8 361.989   4
   2   0  -1 47673.1 822.513   4
  -2   0   1 48024.3 821.551   4
  -2   0   2 160343. 2636.74   4
   2   0  -2 159463. 2637.05   4
  -2   0   3 87138.6 1469.76   4
   2   0  -3 85621.0 1473.38   3
  -2   0   4 166.576 24.2088   4
   2   0  -4 120.254 25.5234   3
  -2   0   5 3885.96 93.7003   4
  -2   0   5 3885.02 106.298   1
   2   0  -5 3920.75 98.6330   3
  -2   0  -6 94998.0 1646.49   2
  -2   0   6 95525.6 1644.13   1
  -2   0   7 130824. 2249.26   1
  -2   0  -7 128115. 2256.17   2
  -2   0   7 134191. 2240.14   3
  -2   0   8 1240.13 54.1787   3
  -2   0   8 1466.10 62.5025   1
  -2   0  -8 1309.87 66.3064   2
  -2   0   8 1386.78 65.7266   2
  -2   0   9 99.7987 32.9977   2
  -2   0  -9 27.1607 32.5232   2
  -2   0   9 71.7723 23.8435   1
  -2   0   9 110.300 24.6436   3
  -2   0  10 325.806 35.3262   1
  -2   0  10 364.085 34.5185   3
  -2   0  10 349.139 42.3657   2
  -2   0 -10 468.763 54.2512   2
  -2   0  11 62502.8 1102.04   2
  -2   0 -11 61221.4 1107.24   2
  -2   0  11 61687.8 1083.38   1
  -2   0  12 20637.7 413.818   1
  -2   0 -12 20497.2 441.227   2
  -2   0  12 19693.8 411.069   3
  -2   0  13 5046.81 160.297   2
  -2   0 -13 4764.32 138.300   6
  -2   0  13 4656.53 141.527   3
  -2   0 -13 4870.70 165.049   2
  -2   0 -13 4570.79 132.153   8
  -2   0  13 4844.59 140.106   1
  -2   0  14 63.4079 27.2336   3
  -2   0 -14 120.322 33.5111   6
  -2   0  14 71.4467 27.2120   1
  -2   0  14 88.4267 37.3262   2
  -2   0 -15 21433.1 439.436   6
   2   0 -15 20964.7 414.692   8
  -2   0  15 22374.5 478.331   2
  -2   0  15 21336.5 449.293   3
  -2   0  15 21523.5 439.074   1
   2   0 -16 4188.44 122.542   8
  -2   0 -16 4363.76 140.344   6
  -2   0  16 4330.36 148.750   3
  -2   0  16 4253.38 136.329   1
  -2   0 -17 2234.43 100.283   6
  -2   0  17 2235.93 106.097   3
  -2   0  17 2250.37 94.5633   1
   2   0 -17 2290.36 87.3422   8
  -2   0 -18 8099.95 220.979   6
   2   0 -18 7906.93 198.073   8
   2   0 -19 39006.7 744.925   8
  -2   0 -19 41183.2 776.413   6
  -2   0 -20 8927.97 245.716   6
   2   0 -20 9099.86 223.409   8
  -2   0 -20 8427.48 236.851   8
   2   0 -21 989.640 66.7419   8
  -2   0 -21 1083.94 83.3939   6
  -2   0 -21 863.102 77.2114   8
   2   0 -22 12115.2 286.921   8
  -2   0 -22 12204.3 308.999   8
  -2   0 -22 11899.6 308.777   6
  -2   0 -23 25082.3 535.793   8
   2   0 -23 24760.6 512.158   8
  -2   0 -23 25291.7 542.381   6
   2   0 -24 15718.2 354.321   8
  -2   0 -24 15544.8 376.332   8
  -2   0 -24 15563.4 380.349   6
  -2   0 -25 3841.52 159.761   6
   2   0 -25 3962.91 141.982   8
  -2   0 -25 3631.97 156.428   8
  -2   0 -26 20260.6 454.706   8
  -2   0 -26 19407.7 452.433   6
   2   0 -26 19821.1 428.523   8
   2   0 -27 556.538 59.5823   8
  -2   0 -27 571.087 76.1772   8
  -2   0 -27 590.152 73.7981   6
   2   0 -28 5936.88 177.498   8
  -2   0 -28 5750.80 195.434   6
  -2   0 -28 5895.06 198.347   8
   2   0 -29 107.265 41.1950   8
  -2   0 -29 67.8458 60.3053   8
  -2   0 -29 96.1421 52.7008   6
  -2   0 -30 104.131 58.7573   8
   2   0 -30 100.795 38.3799   8
  -2   0 -30 94.4520 49.2910   6
  -2   0 -31 679.391 64.6683   6
   2   0 -31 718.003 53.7078   8
  -2   0 -31 705.142 72.5353   8
  -2   0 -32 4388.92 141.948   6
  -2   0 -32 4508.96 150.168   8
  -2   0 -33 609.398 59.8653   8
  -2   0 -33 591.299 49.1216   6
  -2   0 -34 766.512 56.4472   8
  -2   0 -35 5353.43 137.672   8
  -2   0 -36 45.4581 19.9590   8
  -2  -1 -35 2755.19 89.4259   8
  -2  -1 -34 1878.14 80.9555   8
  -2  -1 -33 5468.41 159.452   8
  -2  -1 -33 5283.46 145.333   6
  -2  -1 -32 2732.14 115.467   8
  -2  -1 -32 2645.57 104.389   6
   2   1 -32 2615.64 92.0688   8
  -2  -1 -31 3127.45 124.093   6
  -2  -1 -31 3310.36 133.757   8
   2   1 -31 3371.00 113.693   8
   2   1 -30 3399.39 120.333   8
  -2  -1 -30 3354.93 141.075   8
  -2  -1 -30 3172.91 131.340   6
  -2  -1 -29 3988.23 155.670   6
  -2  -1 -29 4156.97 162.355   8
   2   1 -29 4239.21 142.133   8
   2   1 -28 9785.55 251.095   8
  -2  -1 -28 9729.01 271.791   6
  -2  -1 -28 10052.8 275.989   8
   2   1 -27 11022.0 273.224   8
  -2  -1 -27 10829.5 295.167   6
  -2  -1 -27 10771.0 295.796   8
  -2  -1 -26 11160.8 301.794   6
   2   1 -26 11271.2 280.495   8
  -2  -1 -26 11284.1 302.614   8
  -2  -1 -25 27726.8 589.970   6
  -2  -1 -25 27349.1 587.000   8
   2   1 -25 27725.6 562.078   8
  -2  -1 -24 600.385 76.2770   8
   2   1 -24 507.113 61.5414   8
  -2  -1 -24 742.871 79.5913   6
  -2  -1 -23 9632.20 269.862   8
   2   1 -23 10023.3 251.243   8
  -2  -1 -23 9564.43 270.977   6
   2   1 -22 548.819 56.4409   8
  -2  -1 -22 478.638 64.7666   6
  -2  -1 -22 531.076 70.0537   8
  -2  -1 -21 16706.1 388.085   6
   2   1 -21 16392.2 363.038   8
  -2  -1 -21 16855.8 384.287   8
  -2  -1 -20 8054.74 225.882   8
  -2  -1 -20 8009.74 229.639   6
   2   1 -20 7918.68 206.196   8
  -2  -1 -19 52127.5 963.054   8
  -2  -1 -19 51744.1 968.808   6
   2   1 -19 50740.1 941.039   8
   2   1 -18 316.773 40.0424   8
  -2  -1 -18 293.651 49.8108   6
  -2  -1 -18 297.987 48.5976   8
  -2   1  17 18955.6 406.840   1
  -2   1  17 19470.9 436.942   3
   2   1 -17 19330.9 391.944   8
  -2  -1 -17 20053.0 417.223   6
  -2   1  16 5706.31 165.181   1
   2   1 -16 5510.19 148.804   8
  -2  -1 -16 5895.64 169.263   6
  -2   1  16 5556.41 178.309   3
  -2  -1 -15 47831.5 867.480   6
  -2   1  15 46591.2 883.780   3
   2   1 -15 46711.7 842.270   8
  -2   1  15 46015.2 863.504   1
  -2   1  14 6747.00 188.280   3
  -2  -1 -14 6846.79 179.568   6
  -2   1  14 6771.08 179.521   1
  -2   1  13 9106.62 228.218   3
  -2  -1 -13 8744.02 245.854   2
  -2   1  13 9404.03 223.583   1
  -2   1  13 9652.47 242.210   2
  -2   1  12 8652.18 226.863   2
  -2   1  12 8735.99 214.725   3
  -2   1  12 9334.62 216.499   1
  -2  -1 -12 8464.88 234.793   2
  -2   1  11 9867.55 232.092   2
  -2   1  11 9677.74 221.489   1
  -2   1  11 9225.56 220.391   3
  -2  -1 -11 9127.46 240.153   2
  -2   1  10 18432.2 369.207   3
  -2   1  10 17939.1 366.620   1
  -2  -1 -10 18086.1 387.494   2
  -2   1  10 19065.3 378.514   2
  -2  -1  -9 84327.2 1503.95   2
  -2   1   9 85490.0 1486.01   3
  -2   1   9 83776.2 1490.32   2
  -2   1   9 87491.5 1489.97   1
  -2  -1  -8 42512.6 773.796   2
  -2   1   8 40613.2 757.678   1
  -2   1   8 41286.6 755.619   3
  -2   1   7 7027.70 160.740   3
  -2   1   7 6973.30 163.978   1
  -2   1   7 6784.78 160.378   2
  -2   1   6 57389.4 1000.68   2
  -2  -1  -5 308067. 5265.50   1
  -2   1   5 318917. 5292.09   2
  -2   1   5 313062. 5292.20   4
  -2   1   4 611809. 10208.4   4
  -2  -1  -4 602183. 10190.7   1
   2   1  -4 619084. 10203.8   3
  -2  -1  -3 21493.9 381.964   1
   2   1  -3 21905.5 385.421   3
  -2   1   3 21573.6 390.835   4
  -2   1   2 109610. 1886.03   4
   2   1  -2 110378. 1877.37   4
  -2  -1  -2 113816. 1883.67   1
  -2   1   1 238300. 4226.98   4
  -2  -1  -1 264063. 4230.50   1
   2  -1   1 247837. 4229.94   4
   2   1  -1 255151. 4220.03   4
   2   1   0 30689.0 530.495   4
  -2  -1   0 30246.8 541.282   1
   2  -1   0 30648.7 537.671   4
   2  -1  -1 261742. 4437.68   4
  -2  -1   1 266701. 4445.35   1
  -2  -1   2 110363. 1901.17   1
  -2  -1   2 111824. 1881.85   4
   2  -1  -2 111815. 1892.54   4
  -2   1  -3 21606.6 391.426   2
  -2  -1   3 21687.8 381.830   4
   2  -1  -4 613426. 10086.2   3
  -2   1  -4 609668. 10084.8   2
  -2  -1   4 589193. 10069.4   4
  -2  -1   5 299587. 5340.56   1
  -2   1  -5 315803. 5337.95   2
  -2  -1   5 315510. 5318.87   4
   2  -1  -6 58463.5 1018.97   3
  -2  -1   6 59135.7 1025.12   1
  -2   1  -6 56688.6 1021.89   2
  -2  -1   7 6524.87 146.696   3
  -2  -1   7 6892.27 162.876   1
  -2   1  -7 6619.38 164.629   2
  -2  -1   8 40326.5 747.384   3
  -2   1  -8 42731.4 721.484   1
  -2   1  -8 42019.5 772.463   2
  -2  -1   8 43055.8 765.933   1
  -2   1  -9 87530.0 1481.41   2
  -2  -1   9 85422.3 1451.69   3
  -2  -1   9 90332.8 1470.50   1
  -2  -1  10 17974.9 326.300   3
  -2   1 -10 18907.2 361.225   2
  -2  -1  10 19103.6 359.101   2
  -2  -1  10 18386.6 338.290   1
  -2  -1  11 9212.53 213.616   3
  -2  -1  11 9653.75 221.790   1
  -2  -1  12 8653.06 207.647   3
  -2  -1  12 8975.83 214.798   1
  -2  -1  12 9394.38 238.847   2
  -2   1 -13 9467.07 218.600   8
  -2  -1  13 9679.99 228.810   1
  -2  -1  13 9829.39 254.536   2
  -2  -1  13 9025.78 222.072   3
  -2   1 -13 9620.64 224.637   6
  -2  -1  14 6903.01 185.388   3
  -2  -1  14 7281.01 215.152   2
  -2  -1  14 7041.63 184.954   1
  -2   1 -14 7100.77 185.959   6
  -2   1 -14 6840.98 178.208   8
  -2  -1  15 47933.0 921.685   2
  -2   1 -15 48363.1 875.501   6
   2  -1 -15 45815.3 848.414   8
  -2  -1  15 46668.1 880.461   3
  -2  -1  15 48668.7 878.105   1
  -2  -1  16 5631.57 163.883   1
  -2  -1  16 5534.51 170.431   3
   2  -1 -16 5742.62 149.862   8
  -2  -1  16 5973.93 203.359   2
  -2   1 -16 5634.12 169.034   6
   2  -1 -17 18501.8 386.628   8
  -2  -1  17 19061.9 422.907   3
  -2  -1  17 20183.9 411.588   1
  -2   1 -17 19367.0 414.268   6
  -2  -1  17 19682.4 463.499   2
  -2  -1  18 339.041 44.8146   3
  -2   1 -18 425.517 54.6433   6
   2  -1 -18 354.666 40.1137   8
  -2   1 -19 52413.2 967.007   6
   2  -1 -19 50603.7 938.341   8
  -2   1 -20 8268.82 232.293   6
   2  -1 -20 8124.29 209.446   8
  -2   1 -21 16817.0 378.722   6
   2  -1 -21 16579.6 350.963   8
  -2   1 -22 519.366 68.4532   6
   2  -1 -22 498.545 54.0953   8
  -2   1 -22 517.091 67.3590   8
   2  -1 -23 9993.99 250.636   8
  -2   1 -23 9902.14 269.193   8
  -2   1 -23 9663.66 272.056   6
  -2   1 -24 570.033 77.7435   6
   2  -1 -24 577.170 59.1969   8
  -2   1 -24 684.766 78.7485   8
  -2   1 -25 26949.3 580.153   6
   2  -1 -25 27388.7 553.738   8
  -2   1 -25 27120.2 578.908   8
  -2   1 -26 11370.0 300.528   8
   2  -1 -26 11008.8 278.312   8
  -2   1 -26 11538.4 304.501   6
   2  -1 -27 10989.1 268.933   8
  -2   1 -27 10460.4 288.444   6
  -2   1 -27 10478.9 288.760   8
  -2   1 -28 9946.27 273.571   6
   2  -1 -28 10050.4 252.183   8
  -2   1 -28 9897.88 275.624   8
  -2   1 -29 4154.55 158.450   6
  -2   1 -29 4027.76 159.359   8
   2  -1 -29 4087.49 138.332   8
  -2   1 -30 3425.48 136.887   6
  -2   1 -30 3313.79 142.051   8
   2  -1 -30 3350.78 117.917   8
  -2   1 -31 3259.49 127.692   6
  -2   1 -31 3187.03 132.909   8
  -2   1 -32 2571.47 113.523   8
  -2   1 -32 2702.37 107.413   6
  -2   1 -33 5553.29 154.685   6
  -2   1 -33 5837.40 166.420   8
  -2   1 -34 1907.15 81.3750   8
  -2   1 -34 1759.97 68.4802   6
  -2   1 -35 2825.39 91.6341   8
  -2   1 -36 1563.69 56.1439   8
  -2  -2 -35 4412.93 118.241   8
  -2  -2 -34 412.809 43.5146   8
  -2  -2 -33 2821.59 95.6180   6
  -2  -2 -33 2971.08 111.106   8
   2   2 -32 9333.19 212.974   8
  -2  -2 -32 8800.89 222.537   6
  -2  -2 -32 9294.65 237.631   8
  -2  -2 -31 3115.86 121.840   6
   2   2 -31 3119.91 110.038   8
  -2  -2 -31 3240.02 129.309   8
  -2  -2 -30 769.097 71.5920   6
  -2  -2 -30 882.940 77.0638   8
   2   2 -30 802.637 62.4450   8
  -2  -2 -29 1028.12 81.9694   6
  -2  -2 -29 963.126 87.3245   8
   2   2 -29 969.860 70.8697   8
   2   2 -28 849.147 68.0088   8
  -2  -2 -28 806.320 80.5671   6
  -2  -2 -28 940.839 88.0245   8
  -2  -2 -27 2998.78 141.620   6
   2   2 -27 3157.37 126.859   8
  -2  -2 -27 3292.82 148.730   8
  -2  -2 -26 23087.5 517.650   6
  -2  -2 -26 24487.1 521.543   8
   2   2 -26 22967.8 489.846   8
  -2  -2 -25 46094.3 900.841   8
   2   2 -25 46000.8 873.444   8
  -2  -2 -25 45589.5 899.911   6
  -2  -2 -24 5079.42 183.941   8
  -2  -2 -24 4997.61 183.690   6
   2   2 -24 5235.41 167.075   8
  -2  -2 -23 55.4623 59.8961   8
   2   2 -23 26.2109 37.6460   8
  -2  -2 -23 75.4419 58.0729   6
  -2  -2 -22 1097.38 85.8292   6
  -2  -2 -22 1076.34 86.6492   8
   2   2 -22 928.849 70.4523   8
   2   2 -21 1099.01 73.2838   8
  -2  -2 -21 973.962 82.1050   6
  -2  -2 -21 1091.65 83.8330   8
  -2  -2 -20 29116.7 597.880   6
   2   2 -20 28391.7 570.628   8
  -2  -2 -20 29800.3 594.415   8
   2   2 -19 5647.27 161.875   8
  -2  -2 -19 5593.43 177.309   8
  -2  -2 -19 5630.11 181.921   6
   2   2 -18 3331.41 113.150   8
  -2  -2 -18 3169.25 127.017   6
  -2  -2 -18 3314.11 126.186   8
  -2  -2 -17 2915.42 117.662   6
  -2  -2 -17 2948.63 115.140   8
   2   2 -17 2942.14 102.690   8
  -2   2  16 28586.2 569.182   1
   2   2 -16 29727.3 554.436   8
  -2  -2 -16 30272.9 578.132   6
  -2   2  16 29772.5 602.308   3
  -2   2  15 4100.43 146.505   3
  -2   2  15 4256.36 136.265   1
   2   2 -15 4322.34 122.010   8
   2   2 -14 3246.81 99.7673   8
  -2   2  14 3383.15 117.389   1
  -2   2  14 3360.49 125.829   3
  -2   2  13 10079.9 236.998   1
  -2   2  13 9835.48 245.273   3
  -2   2  12 18217.8 387.013   3
  -2   2  12 18937.9 381.617   1
  -2   2  11 26934.1 529.387   3
  -2   2  11 27632.8 526.077   1
  -2   2  10 55784.7 1012.83   3
  -2   2  10 56984.7 1010.14   1
  -2   2   9 207859. 3508.05   1
  -2   2   9 204155. 3508.74   3
   2   2  -8 2323.58 86.3257   1
  -2   2   8 2293.87 79.0970   2
  -2   2   8 2360.08 84.7235   3
   2   2  -7 28786.2 542.624   1
  -2   2   7 29183.1 529.609   2
  -2   2   6 72697.7 1221.78   2
   2   2  -6 69341.6 1239.30   1
  -2   2   6 69781.3 1227.41   4
  -2   2   5 39968.3 675.286   2
   2   2  -5 38448.7 696.258   1
  -2   2   4 11545.9 221.626   2
  -2  -2  -4 11767.0 217.117   1
  -2  -2  -3 14874.8 274.519   1
   2   2  -3 15219.6 271.167   3
  -2   2   3 15331.0 268.495   2
  -2  -2  -2 82504.3 1326.20   1
   2   2  -2 83388.1 1314.04   4
   2   2  -1 245605. 4079.02   4
   2   2  -1 237485. 4102.24   1
  -2  -2  -1 242891. 4094.26   1
  -2  -2   0 54681.8 944.898   1
   2   2   0 54357.0 945.504   1
   2   2   1 245835. 4056.02   1
  -2  -2   1 240821. 4060.91   1
  -2   2  -1 238828. 4036.72   2
   2   2   2 86063.4 1393.92   1
  -2   2  -2 83260.5 1384.95   2
  -2  -2   2 83283.3 1405.03   1
   2  -2  -3 14823.6 297.909   3
   2   2   3 15663.6 284.204   1
  -2   2  -3 15401.5 287.648   2
  -2  -2   3 15841.5 274.817   4
   2   2   4 12227.2 222.802   1
  -2  -2   4 12266.1 219.953   4
   2  -2  -4 12123.8 245.034   3
  -2   2  -4 11668.4 236.799   2
   2  -2  -5 39662.9 705.764   3
  -2   2  -5 40720.5 701.805   2
  -2  -2   5 38495.6 677.078   4
   2  -2  -6 71556.1 1225.72   3
  -2  -2   6 68495.7 1223.04   1
  -2  -2   7 29322.8 533.980   1
  -2  -2   7 27779.5 505.510   3
  -2  -2   8 2352.62 84.5754   1
  -2   2  -8 2435.32 62.4695   1
  -2   2  -9 208919. 3484.94   1
  -2  -2   9 201092. 3500.47   3
  -2  -2   9 210774. 3525.37   1
  -2   2 -10 60291.7 1006.54   1
  -2  -2  10 59024.1 1047.41   1
  -2  -2  11 28647.6 552.281   1
  -2  -2  11 28529.2 577.412   2
  -2   2 -11 29948.7 510.556   1
  -2   2 -12 18238.2 330.802   1
  -2  -2  12 18879.9 407.509   2
  -2  -2  12 18020.2 364.990   3
  -2   2 -12 18237.6 363.890   8
  -2  -2  12 18576.5 379.153   1
  -2   2 -12 17880.7 369.553   6
  -2   2 -13 10004.7 220.867   8
  -2   2 -13 9699.99 226.434   6
  -2  -2  13 9483.45 221.446   3
  -2  -2  13 10179.9 263.472   2
  -2  -2  13 9873.88 231.448   1
  -2   2 -14 3442.49 111.638   8
  -2  -2  14 3297.12 115.637   1
  -2   2 -14 3315.18 116.776   6
  -2  -2  14 3209.40 111.713   3
  -2  -2  14 3459.30 142.542   2
  -2   2 -15 4436.53 141.171   6
  -2  -2  15 4133.77 164.601   2
  -2   2 -15 4434.06 135.180   8
   2  -2 -15 4351.96 121.940   8
  -2  -2  15 4302.64 138.226   3
  -2  -2  15 4489.73 140.762   1
  -2  -2  16 29943.8 576.480   1
  -2  -2  16 28995.6 578.863   3
   2  -2 -16 29615.8 550.650   8
  -2   2 -16 30418.8 577.585   6
  -2  -2  16 30342.1 631.842   2
  -2  -2  17 2886.54 116.481   3
   2  -2 -17 2776.76 98.6282   8
  -2  -2  17 2820.73 109.981   1
  -2   2 -17 3109.98 119.228   6
  -2   2 -18 3243.89 126.629   6
  -2  -2  18 3055.75 125.196   3
   2  -2 -18 3143.71 108.311   8
   2  -2 -19 5622.34 158.850   8
  -2   2 -19 5537.15 177.697   6
  -2   2 -20 29352.9 594.112   6
   2  -2 -20 28480.1 563.710   8
  -2   2 -21 1073.85 85.1740   6
   2  -2 -21 1002.83 67.4093   8
  -2   2 -22 1080.38 85.3984   6
   2  -2 -22 1115.97 72.3852   8
   2  -2 -23 72.5746 39.3598   8
  -2   2 -23 44.7018 51.8317   6
  -2   2 -23-2.11214 57.1038   8
  -2   2 -24 5149.71 184.362   6
   2  -2 -24 5123.04 163.312   8
  -2   2 -24 4954.69 179.832   8
  -2   2 -25 46592.8 899.830   6
   2  -2 -25 45969.3 869.516   8
  -2   2 -25 45083.2 892.880   8
  -2   2 -26 23139.1 516.402   6
  -2   2 -26 23567.5 512.718   8
   2  -2 -26 23422.8 488.206   8
  -2   2 -27 3021.80 143.419   8
   2  -2 -27 3001.92 121.271   8
  -2   2 -27 3029.28 139.979   6
  -2   2 -28 816.139 80.9289   6
   2  -2 -28 780.685 63.6637   8
  -2   2 -28 779.727 83.8553   8
  -2   2 -29 880.071 86.0784   8
  -2   2 -29 995.137 83.7060   6
   2  -2 -29 975.249 66.5711   8
  -2   2 -30 774.661 80.7057   8
   2  -2 -30 719.500 55.8215   8
  -2   2 -30 822.158 72.7474   6
  -2   2 -31 3113.84 129.575   8
  -2   2 -31 3062.47 124.893   6
  -2   2 -32 9354.95 232.425   6
  -2   2 -32 9217.06 236.589   8
  -2   2 -33 2942.15 104.890   6
  -2   2 -33 3134.08 112.857   8
  -2   2 -34 475.251 46.8578   8
  -2   2 -34 427.736 37.5173   6
  -2   2 -35 4890.28 128.537   8
  -2   2 -36 2910.58 80.6670   8
  -2  -3 -35 3695.65 102.821   8
  -2  -3 -34 2564.11 91.4637   8
  -2  -3 -33 9020.43 220.559   8
   2   3 -32 1149.31 61.3219   8
  -2  -3 -32 1098.63 64.8630   6
  -2  -3 -32 1051.04 75.1430   8
  -2  -3 -31 8749.32 228.975   6
   2   3 -31 9023.40 218.610   8
  -2  -3 -31 9236.83 241.215   8
  -2  -3 -30 7529.87 214.093   6
   2   3 -30 7628.51 200.837   8
  -2  -3 -30 7632.51 220.430   8
   2   3 -29 5330.79 163.566   8
  -2  -3 -29 5184.03 175.939   6
  -2  -3 -29 5245.48 183.592   8
   2   3 -28 193.573 48.7225   8
  -2  -3 -28 151.944 66.5640   8
  -2  -3 -28 103.718 52.9621   6
   2   3 -27 11694.1 286.376   8
  -2  -3 -27 11740.9 307.374   6
  -2  -3 -27 11224.3 309.858   8
   2   3 -26 14509.5 337.996   8
  -2  -3 -26 14401.3 361.782   6
  -2  -3 -26 14366.6 361.727   8
   2   3 -25 3407.72 133.803   8
  -2  -3 -25 3366.48 149.592   6
  -2  -3 -25 3349.44 151.020   8
  -2  -3 -24 1689.96 108.457   6
   2   3 -24 1733.67 94.6722   8
  -2  -3 -24 1707.10 110.915   8
  -2  -3 -23 29929.5 622.599   6
   2   3 -23 29286.8 592.903   8
  -2  -3 -23 29526.5 619.614   8
   2   3 -22 2768.22 108.991   6
  -2  -3 -22 2991.68 136.090   8
   2   3 -22 2921.81 118.546   8
  -2  -3 -22 2691.65 130.463   6
   2   3 -21 6138.79 175.878   6
  -2  -3 -21 6395.33 205.170   6
  -2  -3 -21 6444.68 201.789   8
   2   3 -21 6277.26 183.827   8
   2   3 -20 20326.7 421.734   6
   2   3 -20 20435.8 428.969   8
  -2  -3 -20 20673.4 455.570   6
  -2  -3 -20 20674.5 449.801   8
  -2  -3 -19 3118.15 126.765   8
   2   3 -19 3052.00 110.316   6
   2   3 -19 3162.15 115.863   8
  -2  -3 -19 3105.42 130.347   6
  -2  -3 -18 14997.7 349.482   6
   2   3 -18 15306.7 327.853   8
  -2  -3 -18 15335.5 346.714   8
   2   3 -18 14657.7 321.087   6
   2   3 -17 10710.0 244.977   6
   2   3 -17 10846.7 249.564   8
  -2  -3 -17 10926.1 265.814   8
  -2   3  16 14764.3 364.270   3
   2   3 -16 15377.9 321.705   8
   2   3 -16 15335.6 318.546   6
  -2  -3 -16 15884.3 341.367   8
  -2  -3 -16 14850.7 388.147   2
  -2   3  16 15019.3 339.607   1
   2   3 -15 15764.2 331.093   8
  -2   3  15 16531.3 355.258   1
   2   3 -15 16563.4 329.811   6
  -2  -3 -15 15354.1 393.842   2
  -2  -3 -15 15884.7 346.081   8
  -2   3  15 16416.1 375.448   3
  -2   3  14 26038.7 542.151   3
  -2  -3 -14 26207.5 566.224   2
  -2   3  14 26800.3 525.414   1
   2   3 -14 26438.1 501.960   8
   2   3 -13 17995.7 350.812   8
  -2  -3 -13 16804.4 403.688   2
  -2   3  13 17768.7 386.585   3
  -2   3  13 17785.0 374.610   1
  -2   3  12 123.475 35.1141   3
  -2   3  12 127.061 30.2707   1
  -2   3  11 22749.1 444.516   1
  -2   3  11 21896.8 449.690   3
   2   3 -11 21982.4 451.876   1
  -2   3  10 22877.4 452.209   3
   2   3 -10 22328.2 451.955   1
  -2   3   9 32415.3 618.901   3
   2   3  -9 33339.2 622.584   1
   2   3  -8 26020.9 502.523   1
   2   3  -7 3111.10 103.494   1
   2  -3   7 3099.23 99.4046   2
   2  -3   6 28655.7 520.710   2
   2   3  -6 27419.9 528.057   1
   2   3  -5 53727.8 995.539   1
   2  -3   5 58233.2 984.998   2
   2  -3   4 35299.5 625.042   2
   2  -3   3 29408.3 509.874   4
  -2  -3  -3 27251.4 495.121   1
  -2  -3  -2 287054. 4847.16   1
   2  -3   2 292262. 4856.34   4
   2   3  -2 289617. 4826.45   3
   2   3  -2 278546. 4864.41   1
  -2   3   1 3184.88 86.8110   4
  -2  -3  -1 3263.69 84.1629   1
   2   3  -1 3358.14 64.9049   4
   2   3  -1 3321.37 94.7377   1
  -2   3   0 43458.7 791.020   4
  -2  -3   0 45146.5 792.565   1
   2   3   1 3492.23 90.4572   1
  -2  -3   1 3266.14 91.2837   1
  -2  -3   2 292965. 5021.97   1
   2   3   2 301888. 5013.39   1
  -2  -3   3 24731.1 486.530   1
   2   3   3 27639.4 473.850   1
  -2  -3   4 35573.1 605.245   4
   2   3   4 35545.2 622.044   1
  -2  -3   5 57212.5 976.100   4
   2   3   5 58051.0 985.790   1
   2   3   6 27934.1 476.913   1
  -2  -3   6 28223.2 516.691   1
  -2  -3   6 27096.7 476.532   4
   2  -3  -7 3296.63 103.796   3
   2   3   7 2971.43 62.8078   1
  -2  -3   7 3125.32 99.5624   1
  -2  -3   7 3070.36 75.4346   3
  -2   3  -8 24963.6 460.312   1
  -2  -3   8 26063.3 489.071   1
  -2  -3   8 25302.2 456.150   3
  -2   3  -9 30678.2 574.334   1
  -2  -3   9 31872.6 575.036   3
  -2  -3  10 23706.6 459.694   1
  -2  -3  10 22768.3 431.091   3
  -2   3 -10 23278.2 427.280   1
  -2  -3  11 21821.7 421.694   3
  -2   3 -11 22686.8 413.802   1
  -2  -3  11 22161.7 446.386   1
  -2  -3  12 223.334 34.1078   1
  -2   3 -12 166.351 21.7299   1
  -2   3 -12 184.059 29.9740   8
  -2  -3  12 125.668 25.0814   3
  -2  -3  12 104.091 37.9768   2
  -2   3 -13 18357.2 364.553   8
  -2  -3  13 17740.2 377.887   1
  -2  -3  13 17572.0 360.314   3
  -2   3 -13 17314.3 369.237   6
  -2   3 -13 17856.4 340.599   1
  -2  -3  13 18618.7 416.456   2
  -2   3 -14 27712.0 536.999   6
  -2   3 -14 27605.2 495.737   1
  -2  -3  14 28238.5 589.699   2
  -2  -3  14 26466.0 539.118   1
  -2   3 -14 28176.0 529.798   8
  -2   3 -14 27356.7 510.777   9
  -2   3 -15 16031.7 343.652   6
  -2  -3  15 16654.4 396.628   2
  -2  -3  15 15540.3 335.609   3
   2  -3 -15 14343.4 313.723   8
  -2   3 -15 15734.9 316.209   9
  -2  -3  15 15230.1 342.252   1
  -2   3 -15 16233.9 334.985   8
  -2  -3  16 15895.6 397.754   2
  -2   3 -16 15387.7 336.579   8
  -2   3 -16 15200.1 315.339   9
  -2  -3  16 15059.8 338.509   3
  -2   3 -16 15604.9 345.778   6
   2  -3 -16 15344.3 319.462   8
  -2  -3  16 15393.6 344.145   1
  -2   3 -17 11018.6 267.169   6
  -2  -3  17 10546.9 262.862   3
  -2  -3  17 10934.4 265.327   1
   2  -3 -17 10708.4 243.282   8
  -2   3 -18 15585.9 347.843   6
   2  -3 -18 14402.8 318.604   8
   2  -3 -19 3006.30 109.492   8
  -2   3 -19 3209.97 131.212   6
  -2   3 -20 20393.1 447.127   6
   2  -3 -20 19986.8 418.995   8
   2  -3 -21 5963.55 174.974   8
  -2   3 -21 6344.21 201.385   6
  -2   3 -22 2776.75 132.091   6
   2  -3 -22 2711.72 111.771   8
  -2   3 -23 29135.3 618.671   6
   2  -3 -23 29868.6 589.517   8
   2  -3 -24 1814.29 93.5991   8
  -2   3 -24 1658.05 109.863   6
   2  -3 -25 3233.99 125.584   8
  -2   3 -25 3202.46 148.271   6
  -2   3 -25 3079.39 143.694   8
  -2   3 -26 14464.0 359.446   6
  -2   3 -26 13638.0 352.583   8
   2  -3 -26 14697.4 332.683   8
  -2   3 -27 11715.6 309.242   6
  -2   3 -27 11383.6 308.325   8
   2  -3 -27 11830.9 283.472   8
  -2   3 -28 179.424 68.2538   8
  -2   3 -28 166.427 60.3747   6
   2  -3 -28 146.177 41.1998   8
  -2   3 -29 5189.31 179.621   6
  -2   3 -29 5162.59 179.742   8
   2  -3 -29 5093.36 153.660   8
  -2   3 -30 7526.98 217.257   6
  -2   3 -30 7680.14 221.695   8
  -2   3 -31 9108.58 238.241   6
  -2   3 -31 9291.47 243.166   8
  -2   3 -32 1103.05 73.2192   8
  -2   3 -32 1038.18 70.1590   6
  -2   3 -33 9120.02 216.529   6
  -2   3 -33 9217.72 225.696   8
  -2   3 -34 2454.69 83.3735   6
  -2   3 -34 2708.22 94.9856   8
  -2   3 -35 3903.08 109.409   8
  -2  -4 -35 3957.56 104.195   8
  -2  -4 -34 3417.18 105.584   8
  -2  -4 -33 428.034 48.2426   8
   2   4 -32 1817.17 76.2210   8
  -2  -4 -32 1786.64 88.9904   8
  -2  -4 -32 1674.48 76.3092   6
   2   4 -31 3226.22 111.441   8
  -2  -4 -31 3111.83 116.047   6
  -2  -4 -31 3143.85 125.753   8
  -2  -4 -30 3600.78 143.278   8
   2   4 -30 3553.55 124.491   8
  -2  -4 -30 3430.51 131.044   6
  -2  -4 -29 2392.55 114.036   6
  -2  -4 -29 2371.48 120.137   8
   2   4 -29 2384.27 105.097   8
  -2  -4 -28 4583.52 168.191   6
   2   4 -28 4629.24 154.298   8
  -2  -4 -28 4911.35 179.440   8
   2   4 -27 4438.25 152.957   8
  -2  -4 -27 4479.05 175.115   8
  -2  -4 -27 4404.69 169.025   6
  -2  -4 -26 1058.05 90.1253   6
  -2  -4 -26 1016.71 92.6531   8
   2   4 -26 1047.85 79.7608   8
  -2  -4 -25 16296.6 391.017   6
  -2  -4 -25 15994.7 389.756   8
   2   4 -25 15713.5 365.131   8
   2   4 -24 8045.96 218.673   6
  -2  -4 -24 8496.20 252.204   8
  -2  -4 -24 8600.62 253.232   6
   2   4 -24 8129.14 227.620   8
   2   4 -23 10235.8 255.418   6
  -2  -4 -23 10415.9 285.862   8
   2   4 -23 10126.4 262.214   8
  -2  -4 -23 10303.4 286.343   6
  -2  -4 -22 8185.84 246.773   6
   2   4 -22 8259.31 217.480   6
  -2  -4 -22 8141.79 244.634   8
   2   4 -22 8392.23 225.276   8
   2   4 -21 10436.3 261.624   8
  -2  -4 -21 10533.6 284.144   8
   2   4 -21 10607.9 256.750   6
  -2  -4 -21 10533.6 284.387   6
   2   4 -20 8385.76 218.425   6
   2   4 -20 8631.16 224.376   8
  -2  -4 -20 8781.33 243.912   8
  -2  -4 -20 8611.21 245.859   6
   2   4 -19 17112.0 369.144   6
  -2  -4 -19 17431.9 397.466   6
   2   4 -19 17488.3 373.919   8
  -2  -4 -19 17385.1 393.918   8
   2   4 -18 2919.65 106.489   6
   2   4 -18 2837.56 107.355   8
  -2  -4 -18 2782.20 119.502   8
   2   4 -17 10063.6 239.237   6
  -2  -4 -17 10639.9 261.148   8
   2   4 -17 10236.3 242.248   8
   2   4 -16 5373.32 150.359   6
   2   4 -16 5528.20 152.898   8
  -2   4  16 5414.78 167.827   1
  -2  -4 -16 5539.38 167.689   8
   2   4 -15 14254.6 302.052   6
   2   4 -15 14446.1 303.919   8
  -2   4  15 14322.8 323.917   1
  -2  -4 -15 13975.0 368.234   2
  -2   4  15 14234.4 347.498   3
  -2   4  14 5048.32 167.206   3
  -2   4  14 4805.46 150.436   1
  -2  -4 -14 4611.49 176.663   2
   2   4 -14 4791.07 133.599   8
   2   4 -14 4730.02 131.823   6
   2   4 -13 2074.87 97.1055   1
  -2   4  13 1987.11 95.9318   3
   2   4 -13 2115.60 78.0739   8
  -2   4  13 2025.46 89.6560   1
  -2  -4 -13 1938.53 108.521   2
   2   4 -12 14364.1 289.574   8
  -2  -4 -12 14293.1 344.431   2
   2   4 -12 14465.8 324.665   1
  -2  -4 -11 5720.66 178.509   2
   2   4 -11 5139.36 159.232   1
   2  -4  10 15430.8 336.549   2
   2   4 -10 14870.2 332.833   1
   2   4  -9 66977.3 1213.82   1
   2  -4   9 68611.8 1215.66   2
   2   4  -8 106971. 1896.91   1
   2  -4   8 110658. 1893.65   2
   2  -4   7 38778.6 722.555   2
   2   4  -7 40573.5 738.679   1
   2  -4   6 13742.9 282.193   2
   2   4  -6 13879.3 297.344   1
   2  -4   5 23714.1 442.058   2
   2  -4   5 24484.7 442.629   4
  -2   4   5 23977.7 446.862   4
  -2   4   4 45566.2 809.277   4
   2  -4   4 45210.4 800.114   2
   2  -4   4 46032.5 807.883   4
   2  -4   3 20405.3 378.097   4
  -2   4   3 20330.4 378.760   4
   2  -4   3 19542.2 364.148   2
   2   4  -2 97143.5 1696.10   1
  -2   4   2 97477.5 1683.07   4
   2  -4   2 97743.2 1664.17   2
   2  -4   2 100695. 1685.12   4
   2  -4   1 53214.2 918.115   2
  -2   4   1 55736.2 944.384   4
   2   4  -1 53834.8 952.944   1
   2  -4   1 56232.8 946.545   4
  -2  -4  -1 52671.9 941.874   1
  -2   4   0 480193. 7953.08   4
  -2  -4   0 471045. 7954.61   1
   2  -4   0 469664. 7954.60   4
   2   4   0 472696. 7960.09   1
  -2  -4   1 53124.1 945.349   1
   2   4   1 54844.7 946.719   1
   2  -4  -1 53908.9 945.393   4
   2   4   2 91045.9 1592.50   1
  -2  -4   2 95096.5 1601.87   1
  -2  -4   3 19026.5 365.089   1
   2   4   3 20097.6 354.681   1
   2   4   4 46078.4 805.890   1
   2   4   5 23852.4 429.788   1
   2   4   6 13451.8 248.986   1
  -2  -4   6 13184.4 232.825   4
  -2  -4   6 12717.4 277.810   1
  -2  -4   7 39369.3 721.185   1
   2   4   7 38976.5 678.130   1
  -2  -4   8 110741. 1867.20   1
  -2  -4   8 106460. 1820.07   3
   2   4   8 106940. 1813.50   1
  -2   4  -9 64901.1 1019.31   1
  -2  -4   9 66276.4 1049.78   1
  -2  -4   9 64945.3 1001.28   3
  -2   4 -10 15017.3 296.826   1
  -2  -4  10 15022.1 320.352   1
  -2  -4  10 14399.0 284.529   3
  -2   4 -11 5239.25 136.869   8
  -2  -4  11 5163.57 127.895   3
  -2  -4  11 5400.02 154.630   1
  -2   4 -11 5276.00 133.807   1
  -2  -4  12 14029.8 291.713   3
  -2   4 -12 14737.5 295.968   1
  -2  -4  12 14583.3 320.655   1
  -2   4 -12 14660.7 302.666   8
  -2   4 -13 1937.08 73.6748   9
  -2  -4  13 2020.28 76.3234   3
  -2  -4  13 1926.47 88.0130   1
  -2  -4  13 2143.65 116.146   2
  -2   4 -13 2040.84 81.1317   8
  -2   4 -13 1884.16 70.7544   1
  -2   4 -14 4788.63 148.276   6
  -2   4 -14 4871.57 141.836   8
  -2  -4  14 4707.20 135.469   3
  -2  -4  14 4934.34 153.786   1
  -2   4 -14 5043.06 131.211   1
  -2  -4  14 4727.58 180.849   2
  -2   4 -14 4953.44 132.707   9
  -2   4 -15 14662.2 324.351   6
  -2  -4  15 14295.5 330.018   1
  -2  -4  15 13771.6 308.364   3
  -2  -4  15 15215.1 383.002   2
  -2   4 -15 14866.9 317.579   8
   2  -4 -15 14038.3 299.168   8
  -2   4 -15 14548.6 302.164   9
  -2   4 -16 5063.50 142.359   9
  -2   4 -16 5536.99 160.676   8
   2  -4 -16 5144.35 143.364   8
  -2   4 -16 5266.07 163.388   6
  -2  -4  16 5388.07 166.621   1
  -2  -4  16 5368.36 155.651   3
  -2   4 -17 10384.4 238.817   9
  -2   4 -17 10514.0 265.124   6
   2  -4 -17 10244.3 239.876   8
  -2   4 -17 10586.2 256.509   8
  -2   4 -18 3105.71 125.780   6
  -2   4 -18 2685.78 115.471   8
   2  -4 -18 2861.03 104.490   8
  -2   4 -18 2860.20 102.066   9
   2  -4 -19 16318.6 360.816   8
  -2   4 -19 18084.5 393.641   6
   2  -4 -20 8375.49 216.958   8
  -2   4 -20 8577.73 241.285   6
  -2   4 -21 10734.8 289.768   6
   2  -4 -21 11238.6 267.432   8
  -2   4 -22 8136.30 243.121   6
   2  -4 -22 8099.36 217.412   8
  -2   4 -23 10236.5 286.022   6
   2  -4 -23 10398.2 259.953   8
   2  -4 -24 8057.59 219.054   8
  -2   4 -24 7981.43 244.184   6
   2  -4 -25 16296.5 362.788   8
  -2   4 -25 15968.1 390.128   6
  -2   4 -26 992.959 92.9139   6
   2  -4 -26 1084.38 72.6895   8
   2  -4 -27 4227.72 139.914   8
  -2   4 -27 3789.85 163.207   8
  -2   4 -27 3705.37 157.353   6
   2  -4 -28 4822.47 149.633   8
  -2   4 -28 4895.78 175.041   6
  -2   4 -28 4613.56 172.861   8
  -2   4 -29 2669.08 124.730   6
  -2   4 -29 2404.70 120.841   8
  -2   4 -30 3324.60 135.093   6
  -2   4 -30 3362.31 135.994   8
  -2   4 -31 3008.39 120.177   6
  -2   4 -31 2984.38 122.343   8
  -2   4 -32 1733.51 86.4817   6
  -2   4 -32 1914.36 92.6093   8
  -2   4 -33 541.297 48.1101   6
  -2   4 -33 484.363 51.9872   8
  -2   4 -34 3162.81 97.1247   6
  -2   4 -34 3626.45 109.037   8
  -2   4 -35 4336.03 114.633   8
  -2  -5 -34 1706.83 68.4602   8
   2   5 -33 377.350 33.3869   8
  -2  -5 -33 357.883 43.7334   8
   2   5 -32 2813.90 95.7789   8
  -2  -5 -32 2770.09 107.456   8
   2   5 -31 694.365 55.3928   8
  -2  -5 -31 667.967 63.6628   8
  -2  -5 -31 689.789 54.7033   6
  -2  -5 -30 16.3670 37.6686   6
   2   5 -30-17.3745 38.9271   8
  -2  -5 -30 25.9854 49.0708   8
  -2  -5 -29 5847.53 192.826   8
   2   5 -29 5945.12 175.725   8
  -2  -5 -29 6090.47 186.894   6
  -2  -5 -28 9280.66 264.045   8
  -2  -5 -28 9443.64 257.464   6
   2   5 -28 9478.14 244.452   8
   2   5 -27 9897.72 258.528   8
  -2  -5 -27 10196.1 277.036   6
  -2  -5 -27 10094.1 281.343   8
  -2  -5 -26 10709.3 292.638   6
   2   5 -26 10725.8 273.552   8
  -2  -5 -26 10527.3 296.467   8
  -2  -5 -25 92.9014 59.6839   6
   2   5 -25 133.720 50.3851   8
  -2  -5 -25 117.581 65.5950   8
   2   5 -25 82.0028 38.7601   6
  -2  -5 -24 18995.3 444.395   6
   2   5 -24 19031.7 412.656   6
   2   5 -24 19161.7 421.446   8
  -2  -5 -24 19350.1 446.639   8
   2   5 -23 7335.53 209.169   6
   2   5 -23 7683.78 216.931   8
  -2  -5 -23 7669.29 238.487   8
  -2  -5 -23 7859.48 240.006   6
   2   5 -22 14797.3 340.846   6
   2   5 -22 14987.6 346.925   8
  -2  -5 -22 15164.5 373.026   6
  -2  -5 -22 15475.7 372.559   8
  -2  -5 -21 7125.63 222.834   6
   2   5 -21 6986.93 201.274   8
  -2  -5 -21 6993.32 221.054   8
   2   5 -21 7037.23 197.298   6
   2   5 -20 46459.3 865.625   8
   2   5 -20 44485.9 860.226   6
  -2  -5 -20 45613.5 892.915   6
  -2  -5 -20 47795.7 894.652   8
   2   5 -19 2837.43 114.351   8
   2   5 -19 2953.11 113.636   6
  -2  -5 -19 3107.75 132.015   8
   2   5 -18 24082.4 482.542   8
   2   5 -18 23420.6 481.075   6
  -2  -5 -18 23902.0 504.545   8
   2   5 -17 28624.9 560.065   6
   2   5 -17 28574.6 560.498   8
  -2  -5 -17 29733.3 586.102   8
   2   5 -17 28174.8 559.564   7
   2   5 -16 17658.9 371.877   6
   2   5 -16 17808.1 374.491   7
   2   5 -16 18057.7 373.396   8
   2   5 -15 8476.83 207.690   7
   2   5 -15 8281.48 203.094   6
   2   5 -15 8239.35 202.260   8
  -2   5  15 8156.38 220.322   1
   2   5 -14 46512.2 846.181   8
   2   5 -14 46508.3 894.449   1
  -2  -5 -14 46136.7 923.368   2
  -2   5  14 47335.9 875.382   1
   2   5 -14 46190.1 847.710   6
   2   5 -13 18478.8 374.877   6
   2   5 -13 18617.4 414.061   1
  -2  -5 -13 18617.1 436.888   2
   2   5 -13 18850.4 373.935   8
   2   5 -12 112044. 1970.74   6
   2   5 -12 115201. 1970.13   8
   2   5 -12 116962. 2021.56   1
   2  -5  12 115834. 2025.07   2
  -2  -5 -12 111655. 2038.61   2
   2   5 -11 15459.1 316.740   8
   2  -5  11 16476.0 362.165   2
   2   5 -11 15745.9 355.700   1
   2   5 -10 11030.6 274.083   1
   2  -5  10 12023.7 278.596   2
   2  -5   9 3561.61 121.338   2
   2   5  -9 3414.49 123.719   1
  -2   5   9 3277.53 113.301   4
  -2   5   8 117879. 2063.32   4
   2  -5   8 116243. 2068.16   2
   2  -5   7 26562.5 511.002   2
   2   5  -7 26890.5 528.993   1
  -2   5   7 26668.4 510.559   4
   2   5  -6 33503.7 645.236   1
   2  -5   6 33819.4 626.150   2
  -2   5   6 34234.6 629.250   4
   2  -5   6 34147.0 620.017   4
   2  -5   5 72501.5 1219.31   4
  -2   5   5 70746.9 1225.39   4
  -2   5   4 40764.4 742.241   4
   2  -5   4 41861.4 739.526   4
   2  -5   4 41113.4 732.494   2
   2  -5   3 6195.82 133.540   2
  -2   5   3 6336.50 146.888   4
   2  -5   3 6352.72 145.045   4
  -2   5   2 35660.0 650.638   4
   2  -5   2 36323.4 633.409   2
   2  -5   2 36532.7 651.258   4
   2   5  -2 36010.2 665.667   1
  -2   5   1 41483.8 743.283   4
   2  -5   1 41917.7 745.041   4
   2   5  -1 42007.4 758.522   1
   2   5   0 27301.2 502.711   1
   2   5   0 26164.9 458.874   3
  -2   5   0 27567.8 491.503   4
   2  -5   0 27261.5 493.769   4
   2   5   1 40957.3 745.907   1
   2  -5  -1 41362.0 742.427   4
   2   5   1 41756.3 715.117   3
   2   5   2 35688.8 648.304   1
   2  -5  -2 35832.6 655.853   3
  -2  -5   2 35894.2 652.508   1
   2   5   3 6522.24 145.579   1
   2  -5  -3 6467.59 157.852   3
  -2  -5   3 6380.91 153.805   1
   2  -5  -4 40902.0 740.515   3
   2   5   4 40291.1 718.451   1
   2  -5  -4 40136.7 697.908   2
   2  -5  -5 70454.7 1227.60   3
   2  -5  -5 68648.8 1186.15   2
   2   5   5 69025.7 1197.31   1
   2  -5  -6 34197.1 615.633   3
   2   5   6 32796.7 576.201   1
   2  -5  -6 33059.6 575.554   2
   2   5   7 25071.0 426.387   1
  -2  -5   7 25633.3 465.681   1
   2  -5  -7 25544.6 437.864   2
  -2  -5   8 115439. 1969.02   4
  -2  -5   8 112928. 2029.51   1
   2   5   9 3402.11 80.3265   1
  -2  -5   9 3585.93 119.012   1
  -2   5  -9 3283.51 103.138   1
  -2   5 -10 11290.4 248.262   1
  -2  -5  10 11901.0 268.035   1
   2   5  10 10936.5 207.686   1
  -2   5 -10 11571.2 250.446   6
  -2  -5  10 11696.6 222.026   3
  -2   5 -11 15107.0 324.843   6
  -2  -5  11 16041.1 344.583   1
  -2   5 -11 15568.4 315.562   9
  -2  -5  11 15538.0 298.743   3
  -2   5 -11 15808.6 322.076   1
  -2   5 -11 15400.5 317.196   8
  -2   5 -12 114454. 1969.55   9
  -2  -5  12 113930. 2001.65   1
  -2  -5  12 114906. 1955.12   3
  -2   5 -12 113015. 1975.25   1
  -2   5 -12 113557. 1973.41   8
  -2  -5  13 18141.4 362.089   3
  -2  -5  13 18952.9 402.498   1
  -2   5 -13 18627.9 378.115   1
  -2   5 -13 18777.2 378.815   8
  -2   5 -13 18364.5 371.499   9
  -2   5 -14 46929.3 847.830   1
  -2   5 -14 47172.9 844.943   9
  -2   5 -14 47891.4 855.398   8
  -2  -5  14 45953.0 838.070   3
  -2  -5  14 47806.1 937.083   2
   2  -5 -14 44135.8 835.056   8
  -2   5 -15 8387.44 210.997   8
  -2   5 -15 8309.08 200.548   9
   2  -5 -15 8149.64 196.375   8
  -2   5 -15 8089.29 217.147   6
  -2   5 -16 18572.2 389.752   8
   2  -5 -16 17541.1 369.670   8
  -2   5 -16 18541.7 398.484   6
  -2   5 -16 18150.1 373.838   9
  -2   5 -17 28619.7 554.519   9
  -2   5 -17 29629.1 585.029   6
  -2   5 -17 29057.8 572.739   8
   2  -5 -17 27542.6 552.345   8
  -2   5 -18 24696.4 512.762   6
  -2   5 -18 23739.6 482.256   9
  -2   5 -18 24243.9 501.614   8
   2  -5 -18 24338.9 484.933   8
  -2   5 -19 2909.88 123.941   8
   2  -5 -19 3048.52 113.032   8
  -2   5 -19 3144.75 113.319   9
  -2   5 -19 3107.54 133.960   6
  -2   5 -20 46263.0 843.802   6
   2  -5 -20 44776.2 807.959   8
   2  -5 -21 6789.73 193.988   8
  -2   5 -21 7092.20 220.125   6
  -2   5 -22 15033.3 373.412   6
   2  -5 -22 15685.6 348.942   8
  -2   5 -23 8243.22 248.506   6
   2  -5 -23 8183.09 220.260   8
  -2   5 -24 19171.6 449.326   6
   2  -5 -24 19608.5 419.383   8
  -2   5 -25 94.2828 61.7960   6
   2  -5 -25 79.1125 39.0824   8
  -2   5 -26 10963.8 299.821   6
   2  -5 -26 11202.9 271.684   8
   2  -5 -27 9239.29 237.031   8
  -2   5 -27 10066.2 273.415   6
  -2   5 -28 9156.34 256.292   6
  -2   5 -28 8784.20 250.713   8
  -2   5 -29 5911.44 191.419   6
  -2   5 -29 5913.89 191.165   8
  -2   5 -30 12.4776 48.1239   8
  -2   5 -30 39.9418 47.5193   6
  -2   5 -31 702.152 65.4878   6
  -2   5 -31 740.460 67.7208   8
  -2   5 -32 2688.33 106.204   6
  -2   5 -32 2915.68 110.026   8
  -2   5 -33 407.114 45.6844   8
  -2   5 -33 396.446 42.1902   6
  -2   5 -34 1684.40 64.0898   6
  -2   5 -34 1791.59 73.2005   8
  -2   5 -35 4611.60 116.713   8
  -2  -6 -34 1933.40 68.5690   8
   2   6 -33 1641.02 61.2814   8
  -2  -6 -33 1843.60 76.0573   8
  -2  -6 -32 6727.42 179.271   8
   2   6 -32 6735.71 166.047   8
   2   6 -31 9407.46 218.213   8
  -2  -6 -31 8670.27 213.299   6
  -2  -6 -31 9116.65 231.347   8
   2   6 -30 2589.51 102.266   8
  -2  -6 -30 2593.34 105.595   6
  -2  -6 -30 2468.00 114.222   8
   2   6 -29 229.566 51.3205   8
  -2  -6 -29 254.129 57.6521   8
  -2  -6 -29 241.585 51.3363   6
   2   6 -28 547.777 60.5258   8
  -2  -6 -28 616.715 68.4022   6
  -2  -6 -28 593.176 75.2043   8
   2   6 -27 565.903 64.8038   8
  -2  -6 -27 543.224 76.8890   8
  -2  -6 -27 559.356 69.3921   6
   2   6 -26 13909.0 321.003   6
  -2  -6 -26 13733.7 353.478   8
   2   6 -26 13857.9 329.242   8
  -2  -6 -26 14016.4 348.400   6
   2   6 -25 21470.3 461.302   8
  -2  -6 -25 21491.3 483.914   6
  -2  -6 -25 21726.7 486.824   8
   2   6 -25 20907.3 452.429   6
   2   6 -24 30436.8 617.129   6
  -2  -6 -24 31063.6 650.549   8
   2   6 -24 30919.0 624.072   8
  -2  -6 -24 31391.5 650.978   6
   2   6 -23 17975.2 402.902   6
   2   6 -23 18553.0 409.772   8
  -2  -6 -23 18659.3 434.325   8
  -2  -6 -23 18230.5 432.240   6
   2   6 -22 31371.6 630.047   8
   2   6 -22 30952.7 623.855   6
  -2  -6 -22 31892.8 658.845   6
  -2  -6 -22 31647.4 657.205   8
   2   6 -21 2954.65 120.281   6
   2   6 -21 2934.24 121.168   8
  -2  -6 -21 2726.30 135.015   6
  -2  -6 -21 2887.50 136.922   8
   2   6 -20 38529.7 752.982   6
  -2  -6 -20 40020.7 782.689   8
   2   6 -20 39552.6 757.070   8
   2   6 -19 3985.71 139.473   8
  -2  -6 -19 3970.20 155.274   8
   2   6 -19 3888.22 137.519   6
   2   6 -18 3023.07 116.737   6
  -2  -6 -18 3129.65 131.928   8
   2   6 -18 2951.74 116.097   8
   2   6 -18 2943.39 116.219   7
   2   6 -17 11178.9 267.698   6
   2   6 -17 11148.2 266.155   8
   2   6 -17 11349.1 271.097   7
   2   6 -16 4763.04 150.237   7
   2   6 -16 4760.66 147.076   6
   2   6 -16 4847.40 146.049   8
   2   6 -15 13666.5 314.078   7
   2   6 -15 13849.5 307.892   6
   2   6 -15 13883.0 349.210   1
   2   6 -15 14419.9 307.054   8
   2   6 -14 31127.8 656.111   1
  -2  -6 -14 31553.2 683.866   2
   2   6 -14 32414.7 612.404   6
   2   6 -14 32536.7 609.909   8
   2  -6  13 6405.34 206.093   2
   2   6 -13 6613.57 205.128   1
   2   6 -13 6610.37 168.544   8
   2   6 -13 6508.32 170.431   6
  -2  -6 -13 6462.10 219.941   2
  -2   6  13 6526.43 193.834   4
   2   6 -12 4487.75 130.551   6
   2  -6  12 4651.75 162.355   2
   2   6 -12 4271.39 155.940   1
   2   6 -12 4480.24 129.039   8
  -2   6  12 4608.55 150.588   4
  -2   6  11 1992.70 91.8347   4
   2   6 -11 1793.16 74.9760   6
   2   6 -11 1841.84 74.7192   8
   2   6 -11 1768.88 94.7513   1
   2  -6  11 2067.98 100.211   2
   2   6 -10 51991.2 916.996   8
   2   6 -10 50615.7 919.151   6
  -2   6  10 51198.9 943.509   4
   2  -6  10 48643.7 951.852   2
   2  -6   9 2556.33 104.560   2
   2  -6   9 2680.86 92.3301   4
   2   6  -9 2597.71 110.919   1
   2   6  -9 2540.21 84.7733   8
  -2   6   9 2352.53 95.6414   4
   2  -6   8 8814.22 203.783   4
  -2   6   8 9225.49 218.135   4
   2   6  -8 8661.63 231.766   1
   2  -6   8 8884.84 219.172   2
   2  -6   7 1164.21 58.1015   4
  -2   6   7 1066.04 61.6474   4
   2  -6   7 882.871 57.9956   2
   2   6  -7 916.407 67.1381   1
   2   6  -6 26181.4 529.895   1
   2  -6   6 27147.7 501.328   4
  -2   6   6 26301.6 509.701   4
   2  -6   6 26433.2 506.415   2
  -2   6   5 12377.7 267.653   4
   2  -6   5 12927.8 263.159   4
   2  -6   5 12327.3 261.254   2
  -2   6   4 13949.5 287.984   4
   2  -6   4 14708.4 285.922   4
   2   6  -3 4945.61 142.823   1
   2  -6   3 5004.08 126.857   4
   2   6  -2 19065.1 382.624   1
   2  -6   2 18981.5 363.484   4
  -2   6   2 18123.1 360.889   4
   2  -6   1 130132. 2215.24   4
  -2   6   1 128307. 2213.16   4
   2   6  -1 129641. 2232.42   1
  -2   6   0 2383.90 77.8048   4
   2   6   0 2213.40 47.2951   4
   2  -6   0 2310.17 79.9357   4
   2   6   1 127922. 2168.34   3
   2   6   1 129983. 2210.47   1
   2  -6  -2 19586.6 384.416   3
   2   6   2 19136.6 349.660   3
   2   6   2 18816.7 376.236   1
   2   6   3 5051.55 119.013   3
   2   6   3 4926.58 132.827   1
   2  -6  -4 13428.3 256.640   2
   2   6   4 13300.4 278.692   1
   2   6   4 13999.1 272.859   3
   2  -6  -4 14198.4 299.750   3
   2  -6  -5 13034.9 287.195   3
   2   6   5 12951.1 265.333   3
   2   6   5 12353.2 262.504   1
   2  -6  -5 13014.9 248.813   2
   2  -6  -6 26617.0 513.799   3
   2   6   6 25595.7 479.212   1
   2  -6  -6 25498.4 471.381   2
   2   6   7 876.379 43.4459   1
   2  -6  -7 799.888 44.4446   2
  -2   6  -8 8894.76 210.319   1
   2   6   8 8562.86 184.986   1
   2  -6  -8 8605.08 195.565   2
  -2   6  -9 2382.83 89.3400   1
   2  -6  -9 2432.30 85.8449  11
  -2   6  -9 2500.48 82.3558   9
  -2   6  -9 2392.11 84.5280   6
   2   6   9 2365.03 68.1835   1
   2  -6  -9 2512.57 86.1399   2
  -2   6 -10 51495.2 902.026   9
  -2   6 -10 51027.8 909.070   6
  -2   6 -10 50975.4 898.415   8
   2  -6 -10 52299.2 912.845  11
  -2   6 -10 50352.8 915.152   1
   2   6  10 49203.2 871.041   1
  -2  -6  10 49170.8 855.762   4
  -2   6 -11 1879.54 81.3803   6
  -2   6 -11 1859.77 75.3623   9
  -2   6 -11 1835.20 75.1461   8
  -2   6 -11 1855.06 80.5397   1
   2   6  11 1640.39 49.4626   1
  -2   6 -12 3982.32 131.898   6
   2   6  12 4687.03 161.251   3
  -2   6 -12 4411.89 136.221   1
  -2   6 -12 4334.98 129.115   8
  -2  -6  12 4250.71 105.225   3
  -2   6 -12 4774.82 131.932   9
   2   6  13 6703.55 209.981   3
  -2   6 -13 6634.61 174.672   8
  -2   6 -13 6715.43 172.386   9
  -2   6 -13 6603.65 180.308   1
  -2   6 -14 31996.5 613.412   8
  -2   6 -14 32015.0 607.524   9
  -2   6 -15 14426.4 313.613   9
  -2   6 -15 14554.2 321.357   8
   2  -6 -15 14048.3 306.859   8
  -2   6 -15 14727.3 309.855  12
  -2   6 -16 4856.61 152.178   8
  -2   6 -16 4622.91 157.324   6
   2  -6 -16 4627.10 138.092   8
  -2   6 -16 4424.33 140.073   9
  -2   6 -17 11301.7 266.696   9
  -2   6 -17 11803.3 290.497   6
   2  -6 -17 11092.5 262.127   8
  -2   6 -17 11474.6 278.909   8
  -2   6 -18 3120.83 127.165   8
  -2   6 -18 3094.37 133.886   6
  -2   6 -18 3197.65 117.153   9
   2  -6 -18 3032.87 112.700   8
  -2   6 -19 4151.91 138.486   9
   2  -6 -19 4089.66 136.299   8
  -2   6 -19 4047.15 151.364   8
  -2   6 -19 4123.09 159.850   6
  -2   6 -20 41498.1 778.849   9
  -2   6 -20 41225.8 812.861   6
  -2   6 -20 41450.1 799.892   8
   2  -6 -20 40204.0 779.461   8
   2  -6 -21 2965.54 114.653   8
  -2   6 -21 2741.11 135.508   6
   2  -6 -22 32526.9 643.023   8
  -2   6 -22 32803.8 677.570   6
  -2   6 -23 18436.0 434.063   6
   2  -6 -23 18288.6 400.329   8
  -2   6 -24 31025.9 648.205   6
   2  -6 -24 30636.5 610.468   8
   2  -6 -25 20511.2 437.220   8
  -2   6 -25 21116.3 476.357   6
  -2   6 -26 13510.4 344.250   6
  -2   6 -27 605.868 77.6991   6
  -2   6 -28 531.649 71.1054   6
  -2   6 -29 158.792 58.3299   6
  -2   6 -29 103.719 56.7033   8
  -2   6 -30 2492.20 112.854   6
  -2   6 -30 2607.02 116.505   8
  -2   6 -31 9094.30 232.848   8
  -2   6 -31 9513.77 236.487   6
  -2   6 -32 6871.84 184.000   8
  -2   6 -32 6852.91 181.181   6
  -2   6 -33 1714.72 73.0364   6
  -2   6 -33 1837.84 79.6572   8
  -2   6 -34 1612.86 61.0996   6
  -2   6 -34 1993.57 73.7198   8
  -2   6 -35 1689.08 59.0659   8
  -2  -7 -33 1238.92 58.4606   8
   2   7 -33 1030.84 46.1428   8
   2   7 -32 2890.85 93.3540   8
  -2  -7 -32 2998.77 104.539   8
   2   7 -31 437.364 45.6037   8
  -2  -7 -31 575.475 57.0989   8
  -2  -7 -30 682.199 54.9044   6
   2   7 -30 703.186 57.7999   8
  -2  -7 -30 739.765 68.6865   8
  -2  -7 -29 4731.36 155.319   6
  -2  -7 -29 5008.21 169.879   8
   2   7 -29 5175.07 156.343   8
   2   7 -28 8789.72 226.983   8
  -2  -7 -28 8244.87 231.417   6
  -2  -7 -28 8513.00 243.483   8
  -2  -7 -27 4240.24 157.433   6
   2   7 -27 4199.02 148.626   8
   2   7 -27 4088.69 139.287   6
  -2  -7 -27 4205.02 164.517   8
   2   7 -26 10198.9 263.902   8
   2   7 -26 9888.70 252.904   6
  -2  -7 -26 9795.80 274.741   6
  -2  -7 -26 10140.4 282.286   8
   2   7 -25 2892.51 120.934   6
  -2  -7 -25 2951.60 142.707   8
   2   7 -25 2966.61 128.111   8
  -2  -7 -25 2906.70 137.585   6
  -2  -7 -24 13906.5 350.795   6
   2   7 -24 13313.3 323.974   6
   2   7 -24 13760.2 330.320   8
  -2  -7 -24 13967.5 353.248   8
   2   7 -23 16750.2 380.940   6
  -2  -7 -23 16737.6 406.545   6
   2   7 -23 17140.0 387.544   8
  -2  -7 -23 16614.9 406.768   8
   2   7 -22 5272.75 175.336   8
  -2  -7 -22 5109.97 189.497   6
   2   7 -22 5097.01 170.258   6
  -2  -7 -22 5244.79 191.633   8
  -2  -7 -21 3893.90 161.412   8
   2   7 -21 3648.24 141.111   6
  -2  -7 -21 3957.48 161.938   6
   2   7 -21 3997.61 147.967   8
   2   7 -20 7973.56 220.787   7
   2   7 -20 7990.91 221.607   6
   2   7 -20 7890.14 221.652   8
  -2  -7 -20 8136.40 242.602   8
   2   7 -19 5875.59 181.754   8
   2   7 -19 5902.08 182.380   6
  -2  -7 -19 6433.98 203.510   8
   2   7 -19 6145.38 186.451   7
   2   7 -18 755.707 65.3061   8
   2   7 -18 738.271 63.2421   6
   2   7 -18 931.605 70.4662   7
   2   7 -17 5816.40 179.320   7
   2   7 -17 5960.51 176.028   6
   2   7 -17 5867.24 174.446   8
   2   7 -16 9653.75 242.104   8
   2   7 -16 9639.99 245.394   6
   2   7 -16 10373.1 255.296   7
   2   7 -15 3465.00 121.467   8
   2   7 -15 3602.21 124.889   6
   2   7 -14 1713.14 82.5599   6
   2   7 -14 1561.58 98.4025   1
   2  -7  14 1468.86 98.6628   2
   2   7 -14 1841.17 82.1116   8
   2  -7  13 56811.2 1049.08   2
   2   7 -13 54189.8 987.131   6
  -2  -7 -13 53888.8 1061.13   2
   2   7 -13 55402.0 982.519   8
   2  -7  13 53314.1 988.114   4
   2   7 -13 51323.2 1033.29   1
   2   7 -12 66645.7 1166.20   8
   2   7 -12 67600.0 1170.99  12
   2   7 -12 63816.1 1220.17   1
   2   7 -12 66193.0 1170.66   6
   2  -7  12 66975.2 1219.36   2
   2  -7  12 63070.0 1169.46   4
  -2   7  12 62421.3 1195.25   4
   2  -7  11 3939.71 122.552   4
   2  -7  11 3894.14 145.218   2
   2   7 -11 3744.09 117.205   8
   2   7 -11 4124.29 157.431   1
   2   7 -11 3801.32 121.026  12
  -2   7  11 3812.69 135.653   4
   2   7 -11 3725.29 119.696   6
  -2   7  10 10301.0 260.383   4
   2  -7  10 10949.1 247.084   4
   2   7 -10 10574.5 242.925   6
   2   7 -10 10893.0 247.032  12
   2   7 -10 11066.7 286.996   1
   2  -7  10 10791.3 271.484   2
   2   7 -10 11073.2 241.026   8
   2   7  -9 8017.51 203.563  12
  -2   7   9 8725.18 220.731   4
   2   7  -9 8851.23 201.296   8
   2   7  -9 8929.12 244.353   1
   2  -7   9 8545.26 225.067   2
   2  -7   9 8933.75 207.249   4
   2   7  -9 8698.39 204.422   6
   2  -7   8 106671. 1838.46   4
   2   7  -8 107378. 1831.51   8
   2  -7   8 106244. 1859.01   2
  -2   7   8 106142. 1855.67   4
   2   7  -8 103040. 1834.96   6
   2   7  -8 106558. 1886.33   1
   2   7  -7 2291.64 81.4296   8
   2  -7   7 2260.77 84.7111   4
  -2   7   7 2309.19 92.1269   4
   2   7  -7 2136.07 101.843   1
   2  -7   7 2375.03 93.6320   2
   2  -7   6 41485.7 727.658   4
   2  -7   6 39642.3 733.439   2
  -2   7   6 40517.4 737.899   4
   2  -7   5 89010.2 1530.57   4
  -2   7   5 88409.0 1539.27   4
   2  -7   5 86267.5 1531.77   2
  -2   7   4 133248. 2324.62   4
   2  -7   4 136937. 2319.53   4
   2   7  -3 46124.7 861.232   1
   2  -7   3 46961.3 831.967   4
  -2   7   3 45523.1 832.809   4
  -2   7   2 27789.7 532.267   4
   2   7  -2 29287.9 561.108   1
   2  -7   2 28753.2 534.489   4
  -2   7   1 92222.7 1588.74   4
   2   7  -1 89474.2 1612.03   1
   2  -7   1 92534.8 1591.66   4
   2   7   0 19895.1 347.938   1
  -2   7   0 19323.7 322.191   4
   2   7   1 90504.6 1534.23   4
   2   7   1 93482.5 1591.71   1
   2  -7  -1 88646.0 1587.13   3
   2   7   2 29191.9 514.946   3
   2   7   2 28572.7 552.786   1
   2  -7  -2 28879.5 556.377   3
   2  -7  -3 48239.6 850.610   3
   2   7   3 47879.8 839.758   1
   2  -7  -4 132214. 2309.25   3
   2   7   4 134571. 2273.81   3
   2   7   4 131907. 2291.27   1
   2  -7  -5 87592.2 1522.85   3
   2  -7  -5 86345.2 1474.98   2
   2   7   5 86420.0 1489.35   3
   2   7   5 82884.3 1495.26   1
   2   7   6 40318.3 721.565   3
   2  -7  -6 38540.4 702.661   2
   2   7   6 39348.9 718.193   1
   2  -7  -6 40549.0 751.046   3
   2  -7  -6 38539.5 717.385  11
   2  -7  -7 2299.57 86.0801  11
  -2   7  -7 2252.17 83.9744   6
   2   7   7 2384.70 82.6990   1
   2   7   7 2335.13 89.9994   3
  -2   7  -7 2488.27 85.4382   9
   2  -7  -7 2422.14 80.5611   2
  -2   7  -8 107955. 1841.98   1
  -2   7  -8 102422. 1806.64   8
  -2   7  -8 104079. 1818.33   6
   2   7   8 105518. 1807.95   1
  -2   7  -8 106539. 1815.98   9
   2   7   8 105112. 1834.21   3
   2  -7  -8 104798. 1822.14  11
   2  -7  -8 103007. 1811.70   2
   2  -7  -9 8739.39 209.832  11
  -2   7  -9 8600.85 203.474   9
  -2   7  -9 8903.02 208.709   6
   2   7   9 9176.13 224.712   3
   2  -7  -9 8317.79 202.642   2
  -2   7  -9 8580.37 197.569   8
  -2   7  -9 8858.52 220.783   1
   2   7   9 8244.82 189.342   1
  -2   7 -10 10814.3 243.876   9
   2   7  10 11568.9 272.838   3
  -2   7 -10 10857.2 260.366   1
  -2   7 -10 10603.5 238.537   8
   2  -7 -10 10827.1 250.618   2
   2   7  10 10585.3 224.553   1
   2  -7 -10 11092.4 254.062  11
  -2   7 -10 10682.4 248.935   6
   2   7  11 3700.26 97.2644   1
  -2   7 -11 3914.76 121.746   9
  -2   7 -11 4059.36 127.953   6
   2   7  11 4140.48 146.414   3
  -2   7 -11 3871.77 132.275   1
  -2   7 -11 3798.77 118.243   8
  -2   7 -12 64668.0 1173.89   8
  -2   7 -12 65572.2 1186.19   6
  -2   7 -12 63659.8 1195.01   1
  -2   7 -12 66136.4 1177.13   9
  -2   7 -13 53857.0 1037.45   1
  -2   7 -13 58382.7 1021.32  12
  -2   7 -13 55939.5 1021.64   8
  -2   7 -13 55499.9 1021.60   9
   2   7  13 59139.2 1080.24   3
  -2   7 -14 1812.48 85.1019   8
  -2   7 -14 1865.60 81.7863  12
  -2   7 -14 1694.41 82.6287   9
  -2   7 -15 3738.35 128.719   9
  -2   7 -15 3608.59 128.810   8
   2  -7 -15 3739.61 121.966   8
  -2   7 -16 9942.14 251.237   8
   2  -7 -16 9837.18 239.165   8
  -2   7 -16 10343.8 244.489  12
  -2   7 -16 9904.13 246.220   9
  -2   7 -17 5954.21 181.077   8
   2  -7 -17 5753.73 166.251   8
  -2   7 -17 5784.25 187.714   6
  -2   7 -17 5854.33 172.611   9
  -2   7 -18 866.019 66.6988   9
  -2   7 -18 916.056 81.6106   6
   2  -7 -18 875.587 62.3810   8
  -2   7 -18 881.456 74.9403   8
  -2   7 -19 6129.35 183.379   9
  -2   7 -19 6654.16 207.568   6
  -2   7 -19 6366.67 196.994   8
   2  -7 -19 6099.51 179.362   8
   2  -7 -20 7641.30 210.959   8
  -2   7 -20 7994.23 216.255   9
  -2   7 -20 7737.40 238.675   6
  -2   7 -20 7704.29 229.375   8
  -2   7 -21 3983.86 140.206   9
  -2   7 -21 3718.30 161.774   6
   2  -7 -21 4056.32 139.556   8
  -2   7 -21 4006.77 155.887   8
  -2   7 -22 5132.94 193.031   6
  -2   7 -22 4914.72 179.207   8
   2  -7 -22 5507.79 167.906   8
   2  -7 -23 16865.8 376.101   8
  -2   7 -23 17337.6 415.816   6
  -2   7 -24 14120.1 359.942   6
  -2   7 -25 3008.35 144.122   6
  -2   7 -26 9996.40 281.496   6
  -2   7 -27 4133.31 164.022   6
  -2   7 -28 8713.76 246.627   6
  -2   7 -29 5507.94 179.491   6
  -2   7 -30 658.902 65.8138   6
  -2   7 -31 490.421 58.9572   8
  -2   7 -31 508.615 57.4434   6
  -2   7 -32 3034.97 105.455   6
  -2   7 -32 2923.51 105.995   8
  -2   7 -33 1205.96 58.5093   6
  -2   7 -33 1229.78 63.1188   8
  -2   7 -34 1853.66 68.8254   8
  -2  -8 -33 1161.04 52.1362   8
  -2  -8 -32 698.485 49.6087   8
   2   8 -32 714.845 43.2497   8
   2   8 -31 2615.34 92.9665   8
  -2  -8 -31 2766.21 103.074   8
   2   8 -30 369.300 45.8595   8
  -2  -8 -30 409.595 54.4726   8
   2   8 -29 9913.89 239.580   8
  -2  -8 -29 9407.33 234.950   6
  -2  -8 -29 9661.74 252.217   8
   2   8 -28 634.893 63.9047   8
  -2  -8 -28 554.783 59.0442   6
  -2  -8 -28 481.069 67.0959   8
   2   8 -27 663.025 59.3238   6
  -2  -8 -27 535.576 63.5567   6
  -2  -8 -27 565.062 77.6010   8
   2   8 -27 611.102 66.8147   8
   2   8 -26 1518.55 85.4782   6
  -2  -8 -26 1510.92 96.9247   6
  -2  -8 -26 1288.68 98.4270   8
   2   8 -26 1740.83 99.0431   8
   2   8 -25 1484.01 88.1191   6
   2   8 -25 1589.48 96.5973   8
  -2  -8 -25 1589.78 103.215   6
  -2  -8 -25 1554.15 106.575   8
   2   8 -24 19780.8 436.595   6
  -2  -8 -24 20373.9 461.679   8
  -2  -8 -24 19824.4 459.148   6
   2   8 -24 20014.0 441.627   8
   2   8 -23 20977.9 455.066   8
  -2  -8 -23 21027.2 477.636   8
  -2  -8 -23 20138.0 472.018   6
   2   8 -23 20557.0 449.320   6
   2   8 -22 15023.6 351.913   8
   2   8 -22 14391.6 347.042   6
  -2  -8 -22 14466.3 369.491   6
  -2  -8 -22 14921.4 371.150   8
   2   8 -21 2727.43 123.283   6
   2   8 -21 2800.13 124.279   8
  -2  -8 -21 2909.79 138.997   8
   2   8 -21 2809.66 122.521   7
   2   8 -20 17791.7 394.042   8
   2   8 -20 17062.0 391.118   6
  -2  -8 -20 17594.0 412.896   8
   2   8 -20 17118.2 397.338   7
   2   8 -19 9775.87 262.953   7
   2   8 -19 9805.56 257.974   6
  -2  -8 -19 9832.07 274.653   8
   2   8 -19 9978.59 258.632   8
   2   8 -18 18476.7 417.227   7
   2   8 -18 18855.4 406.480   8
   2   8 -18 18107.1 407.148   6
   2   8 -17 17574.2 401.315   7
   2   8 -17 17603.8 386.648   8
   2   8 -17 17945.8 391.634   6
   2   8 -16 1793.44 91.3596   8
   2   8 -16 1702.87 90.1911   6
   2   8 -16 1644.40 95.0016   7
   2   8 -15 16800.6 383.560   7
   2   8 -15 17121.3 372.366   6
   2   8 -15 17017.7 367.364   8
   2   8 -14 1914.14 87.8790  12
   2   8 -14 1886.83 90.8763   6
   2   8 -14 1865.78 89.3012   8
   2  -8  13 25627.3 521.565   4
   2   8 -13 26808.2 525.575   6
   2  -8  13 25922.5 572.483   2
   2   8 -13 26670.6 518.933   8
   2   8 -13 26091.5 523.591  12
   2   8 -12 25242.0 497.899   6
   2   8 -12 25510.2 492.180   8
   2  -8  12 24055.3 492.847   4
   2   8 -12 24808.2 496.753  12
   2   8 -12 24200.5 547.739   1
   2  -8  12 24484.8 536.177   2
   2   8 -11 853.889 75.0504   1
   2   8 -11 812.734 59.1811   6
   2  -8  11 682.820 51.1999   4
   2  -8  11 813.388 68.2928   2
  -2   8  11 738.704 61.8779   4
   2   8 -11 926.252 62.5924  12
   2  -8  10 21825.7 446.795   4
   2   8 -10 23281.8 448.243   8
   2   8 -10 22917.8 452.612   6
  -2   8  10 22002.1 470.674   4
   2   8 -10 21928.7 501.948   1
   2  -8  10 22110.2 480.963   2
   2   8 -10 23047.9 456.930  12
  -2   8   9 9997.04 252.598   4
   2  -8   9 10394.2 236.962   4
   2   8  -9 10248.7 242.475  12
   2   8  -9 9950.27 237.829   6
   2   8  -9 10436.7 234.605   8
   2  -8   9 10014.6 259.184   2
   2   8  -9 9969.64 276.410   1
  -2  -8  -8 50240.1 916.169  11
   2   8  -8 49912.9 925.351   6
   2  -8   8 52107.8 923.681   4
  -2   8   8 50695.2 941.895   4
   2  -8   8 49985.0 945.124   2
   2   8  -8 51867.6 932.522  12
   2   8  -8 50993.4 980.395   1
   2   8  -8 51985.3 922.490   8
   2   8  -7 39643.1 723.563  12
  -2  -8  -7 36924.0 701.602  11
   2   8  -7 36967.0 753.406   1
  -2   8   7 38356.6 726.485   4
   2   8  -7 39103.5 709.342   8
   2   8  -7 38367.5 715.106   6
   2  -8   7 38811.3 728.051   2
   2  -8   7 39585.8 712.735   4
  -2   8   6 11800.9 269.674   4
   2  -8   6 12283.6 260.085   4
   2   8  -6 11481.1 261.219   6
   2  -8   6 11318.6 265.489   2
   2   8  -6 11910.6 267.321  12
   2   8  -6 11843.4 255.933   8
   2  -8   5 17798.4 359.377   4
   2   8  -5 17567.3 362.176   6
   2   8  -5 17514.2 354.861   8
   2   8  -5 18160.2 369.754  12
  -2   8   5 17734.6 367.666   4
   2  -8   5 17641.6 364.655   2
  -2   8   4 9325.17 222.476   4
   2   8  -4 9647.33 226.682  12
   2   8  -4 9807.90 224.096   6
   2   8  -4 9729.16 216.772   8
   2   8  -4 8951.94 245.727   1
   2  -8   4 9810.86 219.992   4
   2   8  -3 698.040 51.7892   6
   2   8  -3 759.650 61.7941   1
   2  -8   3 787.796 50.6094   4
   2   8  -3 811.805 55.3100  12
  -2   8   3 663.343 48.8911   4
   2   8  -2 13035.8 287.542  12
  -2   8   2 12922.1 279.998   4
   2   8  -2 13370.5 309.055   1
   2   8  -2 12887.7 283.846   7
   2  -8   2 13374.3 281.265   4
   2   8  -2 13432.2 286.385   6
   2   8  -1 16372.4 337.592   6
   2   8  -1 16113.5 356.370   1
  -2   8   1 16120.1 330.510   4
   2   8   0 2590.23 95.4202  12
   2   8   0 2500.38 94.7271   6
   2   8   0 2693.53 104.557   1
   2  -8   0 2596.87 97.6368   3
   2   8   1 15938.9 343.595   1
   2  -8  -1 15958.2 338.243   3
   2   8   1 15522.5 280.513   4
   2   8   1 16084.1 332.009  12
   2  -8  -2 12789.5 292.170   3
   2   8   2 13003.4 244.232   4
   2   8   2 13231.5 294.370   1
  -2   8  -3 688.357 46.5667   9
   2   8   3 661.012 51.6342   1
   2   8   4 9549.99 203.348   3
  -2   8  -4 9436.52 214.259   9
   2  -8  -4 9578.07 237.935   3
   2   8   4 9364.82 227.104   1
  -2   8  -5 17374.3 346.828   6
   2  -8  -5 16969.3 331.881   2
  -2   8  -5 17137.6 346.905   9
   2  -8  -5 17720.8 378.461   3
   2   8   5 16843.8 339.288   3
   2   8   5 16708.9 355.575   1
   2  -8  -5 17271.0 351.094  11
   2  -8  -6 12108.7 261.594  11
   2  -8  -6 11920.6 286.615   3
  -2   8  -6 11798.3 256.323   6
  -2   8  -6 11205.8 245.902   8
   2   8   6 11781.5 262.426   1
   2   8   6 11767.5 255.197   3
   2  -8  -6 11531.7 243.451   2
  -2   8  -7 38578.5 718.343   6
  -2   8  -7 38697.8 708.420   8
   2  -8  -7 40735.6 726.282  11
   2   8   7 38036.7 719.929   1
   2   8   7 38877.5 723.245   3
   2  -8  -7 38716.4 707.557   2
  -2   8  -8 51864.1 949.611   1
  -2   8  -8 50159.0 921.147   6
   2  -8  -8 51265.3 926.757  11
  -2   8  -8 49818.6 919.337   9
  -2   8  -8 49977.2 909.307   8
   2   8   8 51614.5 917.962   1
   2   8   8 54097.4 937.776   3
   2  -8  -8 48584.5 910.500   2
  -2   8  -9 9999.05 253.968   1
  -2   8  -9 9996.30 235.468   6
   2   8   9 10417.8 250.214   3
  -2   8  -9 9876.71 225.374   8
   2   8   9 9580.77 222.848   1
   2  -8  -9 9946.17 230.439   2
   2   8   9 9907.77 230.061  12
  -2   8  -9 10225.1 235.581   9
   2  -8  -9 10018.5 239.960  11
   2   8  10 23872.9 480.989   3
   2  -8 -10 22280.2 461.479  11
   2  -8 -10 22074.1 454.349   2
  -2   8 -10 23126.6 455.718   9
  -2   8 -10 23167.4 459.117   6
  -2   8 -10 22954.7 446.782   8
  -2   8 -10 22424.3 477.690   1
   2   8  10 22293.2 438.012   1
  -2   8 -11 715.068 56.0682   9
   2  -8 -11 758.174 59.9114  11
  -2   8 -11 834.991 58.5457  12
  -2   8 -11 739.711 58.9176   6
  -2   8 -11 707.550 52.7205   8
   2   8  11 751.029 63.5996   3
  -2   8 -12 25235.0 503.621   9
  -2   8 -12 25584.8 501.970  12
  -2   8 -12 25486.1 510.986   6
   2   8  12 25613.7 541.241   3
  -2   8 -12 25167.5 496.146   8
  -2   8 -12 23977.6 522.110   1
  -2   8 -13 26835.2 533.914   9
  -2   8 -13 25494.1 551.155   1
   2   8  13 27494.7 577.990   3
  -2   8 -13 27335.4 528.854   8
  -2   8 -13 27541.3 531.716  12
  -2   8 -13 25813.0 538.789   6
  -2   8 -14 1827.98 86.2985  12
  -2   8 -14 1726.04 86.3904   8
  -2   8 -14 1544.73 83.2426   9
  -2   8 -15 16746.8 373.785   9
  -2   8 -15 16925.3 373.148   8
  -2   8 -15 17858.6 375.767  12
  -2   8 -16 1899.23 93.2099  12
  -2   8 -16 1714.83 90.4291   9
  -2   8 -16 1689.59 90.1173   8
   2  -8 -16 1690.42 83.1699   8
   2  -8 -17 18017.8 389.465   8
  -2   8 -17 17763.5 396.567   9
  -2   8 -17 18011.0 402.031   8
  -2   8 -17 19227.6 398.443  12
  -2   8 -18 18587.2 407.065   9
  -2   8 -18 18439.6 425.982   6
  -2   8 -18 18573.5 412.814   8
   2  -8 -18 18423.8 397.618   8
  -2   8 -19 9870.23 277.819   6
   2  -8 -19 9890.85 249.968   8
  -2   8 -19 9897.84 256.625   9
  -2   8 -19 10047.4 266.540   8
  -2   8 -20 18252.7 409.829   8
  -2   8 -20 17532.3 396.303   9
  -2   8 -20 18083.8 422.005   6
   2  -8 -20 17558.1 387.951   8
  -2   8 -21 3023.70 123.646   9
  -2   8 -21 2855.62 142.680   6
   2  -8 -21 2831.45 115.950   8
  -2   8 -21 2836.74 132.566   8
  -2   8 -22 15237.5 345.508   9
  -2   8 -22 14540.9 373.636   6
  -2   8 -22 14854.3 360.795   8
  -2   8 -23 20516.8 469.576   6
  -2   8 -23 19708.6 452.813   8
  -2   8 -24 19968.0 444.147   6
  -2   8 -24 16993.3 417.267   8
  -2   8 -25 1606.71 110.646   6
  -2   8 -26 1612.21 109.581   6
  -2   8 -27 624.670 75.0604   6
  -2   8 -28 656.195 72.6964   6
  -2   8 -29 9741.51 254.111   6
  -2   8 -30 398.629 57.1248   6
  -2   8 -31 2887.20 108.180   6
  -2   8 -32 636.239 52.6483   8
  -2   8 -32 748.423 52.6076   6
  -2   8 -33 1261.00 61.3674   8
  -2   8 -33 1114.14 52.9149   6
  -2   8 -34 111.236 24.3664   8
  -2  -9 -32 136.418 28.0701   8
   2   9 -31 3660.15 108.168   8
  -2  -9 -31 3631.44 115.130   8
   2   9 -30 4119.04 126.113   8
  -2  -9 -30 4235.59 134.954   8
  -2  -9 -29 4031.75 139.118   8
  -2  -9 -29 3688.26 121.213   6
   2   9 -29 4027.72 130.112   8
   2   9 -28 5583.39 166.735   8
  -2  -9 -28 5484.52 164.461   6
  -2  -9 -28 5355.94 175.341   8
   2   9 -27 5183.07 159.199   6
   2   9 -27 5453.70 169.455   8
  -2  -9 -27 5273.25 170.208   6
  -2  -9 -27 5429.87 180.566   8
   2   9 -26 8519.76 229.232   6
  -2  -9 -26 8709.67 243.357   6
   2   9 -26 8906.79 239.003   8
  -2  -9 -26 8968.74 251.914   8
   2   9 -25 36.6879 45.2943   6
   2   9 -25 85.8533 52.7676   8
  -2  -9 -25 45.7979 59.8549   8
  -2  -9 -25 93.8451 52.4567   6
   2   9 -24 2804.07 123.100   6
  -2  -9 -24 2642.23 131.662   6
   2   9 -24 2661.20 125.231   8
  -2  -9 -24 2734.51 135.695   8
   2   9 -23 1677.43 98.3645   6
  -2  -9 -23 1703.63 111.474   8
   2   9 -23 1809.12 105.015   8
  -2  -9 -23 1650.37 107.696   6
   2   9 -22 4089.94 154.224   6
   2   9 -22 4184.15 153.084   7
   2   9 -22 4107.79 156.048   8
  -2  -9 -22 3884.46 165.415   6
  -2  -9 -22 4141.34 170.471   8
  -2  -9 -21 1871.71 117.501   8
   2   9 -21 1849.41 107.486   8
   2   9 -21 1865.34 105.462   6
   2   9 -21 1871.34 105.589   7
   2   9 -20 12019.7 307.010   7
   2   9 -20 11720.8 296.685   8
  -2  -9 -20 11675.5 316.796   8
   2   9 -20 11699.6 299.016   6
   2   9 -19 3515.47 142.259   6
   2   9 -19 3556.33 140.681   8
   2   9 -19 3444.21 144.665   7
   2   9 -18 13422.7 329.707   6
   2   9 -18 13785.9 327.224   8
   2   9 -18 13870.1 341.919   7
   2   9 -17 17594.9 395.015   6
   2   9 -17 17506.2 390.133   8
   2   9 -17 17256.0 405.134   7
   2   9 -16 7389.64 209.495   8
   2   9 -16 7150.92 221.684   7
   2   9 -16 7701.22 215.525   6
   2   9 -15 3250.45 126.738   6
   2   9 -15 3231.41 123.152  12
   2   9 -15 3163.65 122.881   8
   2   9 -15 3055.25 133.140   7
   2   9 -14 19775.0 420.705   6
   2   9 -14 19402.8 413.930   8
   2   9 -14 19362.2 419.492  12
   2   9 -13 30861.9 602.044   8
   2   9 -13 31417.1 610.515   6
   2   9 -13 30107.0 608.475  12
   2   9 -12 724.820 61.2248  12
   2   9 -12 808.224 62.3193   8
   2   9 -12 711.915 61.5235   6
   2  -9  12 675.386 67.0938   2
   2  -9  11 3041.48 134.828   2
   2  -9  11 2944.83 109.865   4
   2   9 -11 3527.99 124.448   6
   2   9 -11 3424.06 118.166   8
   2   9 -11 3610.82 126.136  12
   2   9 -10 5925.51 172.613  12
   2   9 -10 6126.13 170.821   6
   2   9 -10 5937.46 163.887   8
  -2   9  10 5423.78 176.333   4
   2  -9  10 5565.05 158.700   4
   2  -9  10 5510.16 183.452   2
   2  -9   9 1099.66 62.1088   4
  -2  -9  -9 1136.33 64.7793  11
   2   9  -9 1309.57 92.4482   1
   2   9  -9 1244.33 72.1230   6
   2   9  -9 1374.09 72.0895   8
   2   9  -9 1094.74 70.0014  12
   2  -9   9 1182.00 76.2539   2
  -2   9   9 1113.72 71.2158   4
   2   9  -8 6020.75 169.357   6
   2   9  -8 6099.61 163.673   8
   2   9  -8 5915.28 200.624   1
  -2  -9  -8 5916.31 159.505  11
  -2   9   8 5789.44 174.755   4
   2  -9   8 5916.30 179.336   2
   2   9  -8 5952.99 173.725  12
   2  -9   8 5913.47 160.680   4
   2   9  -7 13191.3 339.737   1
  -2   9   7 13208.8 287.800  12
   2  -9   7 14045.5 298.263   4
   2   9  -7 14003.8 298.268   8
   2   9  -7 13940.8 311.362  12
  -2   9   7 13472.2 310.710   4
   2  -9   7 13574.9 312.638   2
   2   9  -7 13843.8 304.985   6
  -2  -9  -7 13544.7 292.388  11
  -2   9   6 40508.0 770.101   4
  -2  -9  -6 40409.9 747.946  11
   2   9  -6 39838.0 763.005   6
  -2   9   6 42481.3 754.800  12
   2  -9   6 41445.8 757.252   4
   2  -9   6 40933.1 769.187   2
   2   9  -6 41408.1 772.443  12
   2   9  -6 40369.1 755.455   8
   2   9  -5 17401.0 365.501  12
  -2  -9  -5 16803.2 340.637  11
   2   9  -5 16556.9 355.762   6
  -2   9   5 16268.8 354.954   4
   2  -9   5 16456.4 346.684   4
   2   9  -5 16966.2 349.096   8
  -2   9   5 17213.7 347.259  12
   2   9  -4 12904.5 291.137   6
  -2   9   4 13480.5 282.805  12
  -2   9   4 12603.6 287.267   4
   2   9  -4 13309.4 298.855  12
  -2  -9  -4 13009.6 274.984  11
   2   9  -4 12584.8 320.504   1
   2  -9   4 13492.7 285.950   4
  -2   9   3 114004. 1984.11  12
   2   9  -3 116755. 1997.81   6
  -2   9   3 112453. 1989.56   4
   2   9  -3 110419. 2029.84   1
   2   9  -3 118944. 2005.46  12
   2   9  -2 37012.4 693.635   7
   2   9  -2 37567.4 695.317   6
  -2   9   2 36359.8 682.047  12
  -2   9   2 36671.3 686.355   4
   2   9  -2 36402.9 722.653   1
   2   9  -1 133712. 2235.53   6
   2   9  -1 130200. 2229.45   7
  -2   9   1 126488. 2212.44   9
   2   9  -1 125296. 2257.70   1
   2  -9   1 129430. 2237.03   3
  -2   9   1 126086. 2217.58   4
  -2   9   1 130038. 2222.02  12
  -2   9   0 73915.4 1329.00   9
   2  -9   0 76271.9 1354.54   3
  -2   9   0 75877.9 1337.25  12
   2   9   0 75889.5 1341.85   7
   2   9   0 79507.5 1354.06  12
   2   9   0 73588.0 1367.85   1
   2   9   1 131101. 2070.32  12
  -2   9  -1 127630. 2046.76   9
   2  -9  -1 127698. 2073.79   3
   2   9   1 127741. 2055.94   7
  -2   9  -1 130603. 2054.87  12
   2   9   1 123813. 2083.54   1
  -2   9  -2 35825.0 662.790   6
   2   9   2 34673.1 624.951   4
   2   9   2 38303.9 684.615  12
   2  -9  -2 36068.9 690.603   3
   2   9   2 36837.2 697.552   1
  -2   9  -2 35552.4 664.286   9
   2   9   2 36576.8 670.704   7
  -2   9  -3 112522. 1956.80   6
   2  -9  -3 113406. 1989.24   3
  -2   9  -3 112613. 1959.66   9
   2   9   3 111136. 1986.71   1
   2   9   3 118698. 1977.18  12
  -2   9  -3 112576. 1946.84   8
   2   9   3 113851. 1926.33   4
   2   9   3 110012. 1958.81   7
  -2   9  -4 13210.2 282.867   6
   2  -9  -4 12825.4 307.407   3
  -2   9  -4 13360.4 273.896   8
   2   9   4 13509.8 295.119  12
   2   9   4 12326.5 297.297   1
  -2   9  -4 13539.4 285.861   9
   2   9   4 12730.7 259.750   4
  -2   9  -5 16629.9 347.561   6
  -2   9  -5 16439.2 348.303   9
   2  -9  -5 17378.7 354.782  11
   2   9   5 16700.0 363.452   1
  -2   9  -5 16457.8 337.736   8
   2  -9  -5 16399.8 374.957   3
   2   9   5 17699.0 361.056  12
   2  -9  -6 40470.2 742.201   2
  -2   9  -6 40967.3 758.558   6
   2   9   6 41163.6 767.352  12
  -2   9  -6 41368.5 749.020   8
   2  -9  -6 42263.9 766.863  11
   2   9   6 40204.0 750.784   3
   2   9   6 40994.9 773.372   1
   2   9   7 13569.9 298.943   3
  -2   9  -7 14530.0 307.802  12
  -2   9  -7 14057.9 302.696   6
   2  -9  -7 13281.5 286.745   2
  -2   9  -7 13717.0 327.885   1
  -2   9  -7 13967.7 292.673   8
   2  -9  -7 13784.8 306.224  11
   2   9   7 13417.6 305.535   1
   2   9   7 13737.8 304.998  12
  -2   9  -8 5814.93 184.064   1
   2  -9  -8 5831.94 169.157  11
  -2   9  -8 5839.51 164.464   6
  -2   9  -8 5858.29 156.176   8
   2   9   8 5577.95 162.051   1
   2   9   8 6162.84 167.182  12
  -2   9  -8 6376.25 170.436  12
  -2   9  -8 5766.03 164.234   9
   2   9   8 5872.49 166.591   3
   2   9   9 1253.66 72.0361   3
   2  -9  -9 1209.33 73.3999  11
  -2   9  -9 1101.49 68.4868   9
  -2   9  -9 1248.92 65.3728   8
  -2   9  -9 1039.83 67.4375  12
  -2   9  -9 1105.66 69.0786   6
   2   9   9 1201.81 66.4982  12
   2   9   9 1119.44 61.9840   1
  -2   9  -9 1150.66 76.6080   1
  -2   9 -10 5453.33 180.232   1
  -2   9 -10 5440.76 161.955   9
  -2   9 -10 5447.09 162.306   6
   2   9  10 5458.13 171.739   3
   2  -9 -10 5531.52 167.391  11
  -2   9 -10 5291.02 152.143   8
  -2   9 -10 5481.11 161.776  12
   2  -9 -11 3316.29 128.205  11
  -2   9 -11 3174.24 121.533   6
  -2   9 -11 3324.27 121.546   9
  -2   9 -11 3241.77 114.280   8
  -2   9 -11 3407.16 122.820  12
   2   9  11 3325.68 132.370   3
  -2   9 -11 3248.71 134.631   1
   2   9  11 3349.65 122.671   5
  -2   9 -12 611.156 63.4951   6
  -2   9 -12 557.396 53.8290   8
  -2   9 -12 677.699 61.8507   9
  -2   9 -12 674.161 59.2497  12
   2   9  12 755.635 65.5238   3
  -2   9 -12 586.037 58.5286   1
  -2   9 -13 31974.1 615.155  12
  -2   9 -13 30868.4 619.337   6
  -2   9 -13 30553.6 612.730   9
  -2   9 -13 30842.8 604.987   8
  -2   9 -14 18944.8 411.102   9
  -2   9 -14 19422.7 405.416   8
  -2   9 -14 20107.2 415.744  12
  -2   9 -15 3263.02 130.331   9
  -2   9 -15 3361.90 127.698   8
  -2   9 -16 7856.26 212.900  12
  -2   9 -16 7413.30 213.301   9
   2  -9 -16 7294.18 200.749   8
  -2   9 -16 7550.68 212.518   8
  -2   9 -17 17830.4 400.629   9
  -2   9 -17 18194.3 394.669  12
  -2   9 -17 18095.5 399.577   8
   2  -9 -17 17603.3 386.005   8
  -2   9 -18 13749.0 331.047   8
  -2   9 -18 13627.2 327.934   9
   2  -9 -18 13288.9 314.352   8
  -2   9 -18 14133.5 321.790  12
  -2   9 -19 3478.68 143.228   8
  -2   9 -19 3305.29 134.263   9
  -2   9 -19 3442.07 156.143   6
  -2   9 -20 12184.4 324.070   6
  -2   9 -20 11942.2 309.534   8
  -2   9 -20 12372.7 304.974   9
  -2   9 -21 2025.17 104.985   9
  -2   9 -21 1980.06 122.060   6
  -2   9 -21 2055.37 117.829   8
  -2   9 -22 4055.20 171.425   6
  -2   9 -22 4236.97 163.170   8
  -2   9 -23 1574.96 116.805   6
  -2   9 -23 1763.05 111.775   8
  -2   9 -24 2714.64 136.451   8
  -2   9 -24 2681.09 140.700   6
  -2   9 -25 70.9529 67.6884   6
  -2   9 -25 107.197 66.0972   8
  -2   9 -26 8796.79 242.409   6
  -2   9 -26 6837.66 220.768   8
  -2   9 -27 5337.32 182.985   6
  -2   9 -28 5800.06 185.643   6
  -2   9 -29 4089.90 144.048   6
  -2   9 -30 4058.82 136.199   6
  -2   9 -31 3652.00 118.837   6
  -2   9 -32 145.337 31.1474   6
  -2 -10 -31 96.5500 27.6682   8
  -2 -10 -30 1057.19 62.2044   8
   2  10 -30 1063.97 59.3976   8
   2  10 -29 1009.80 63.6902   8
  -2 -10 -29 1071.22 70.2261   8
  -2 -10 -28 10219.8 243.722   6
  -2 -10 -28 10728.7 262.532   8
   2  10 -28 10497.5 251.007   8
  -2 -10 -27 7083.23 206.425   8
   2  10 -27 7031.11 195.150   8
  -2 -10 -27 6757.71 192.508   6
   2  10 -27 6685.72 184.935   6
   2  10 -26 6936.14 201.751   8
   2  10 -26 6796.08 193.495   6
  -2 -10 -26 6894.76 202.807   6
  -2 -10 -26 6940.39 211.971   8
   2  10 -25 3661.54 141.319   8
  -2 -10 -25 3612.21 152.105   8
  -2 -10 -25 3422.70 141.205   6
   2  10 -25 3412.01 133.643   6
   2  10 -24 6171.53 198.225   8
  -2 -10 -24 6340.96 206.411   6
   2  10 -24 6232.35 194.367   6
  -2 -10 -24 6712.66 212.852   8
   2  10 -23 4272.24 157.011   6
   2  10 -23 4161.73 161.667   8
  -2 -10 -23 4060.06 165.905   6
  -2 -10 -23 4237.80 170.000   8
   2  10 -23 4182.26 153.318   7
   2  10 -22 2655.21 125.679   6
   2  10 -22 2675.75 127.069   8
  -2 -10 -22 2657.81 136.810   8
   2  10 -22 2689.60 125.900   7
   2  10 -21 9963.00 273.582   7
   2  10 -21 9499.86 264.243   6
   2  10 -21 9898.06 267.272   8
  -2 -10 -21 9645.68 278.760   8
   2  10 -20 3086.91 135.675   8
  -2 -10 -20 2925.51 146.558   8
   2  10 -20 2843.80 134.508   6
   2  10 -20 2967.24 138.107   7
   2  10 -19 7293.67 220.708   8
   2  10 -19 7233.62 221.622   6
   2  10 -19 7562.29 232.392   7
   2  10 -18 1217.95 94.6863   7
   2  10 -18 1325.05 94.1177   8
   2  10 -18 1380.72 94.4153   6
   2  10 -17 5446.70 179.442   8
   2  10 -17 5428.81 181.500   6
   2  10 -17 5197.61 187.102   7
   2  10 -16 1306.34 95.1200   7
   2  10 -16 1337.98 87.6294   8
   2  10 -16 1238.84 80.9295  12
   2  10 -16 1441.39 92.1111   6
   2  10 -15 8762.91 236.761   8
   2  10 -15 8989.02 243.780   6
   2  10 -15 8509.18 251.441   7
   2  10 -15 9165.46 243.549  12
   2  10 -14 1817.74 107.066   7
   2  10 -14 1967.76 101.365   6
   2  10 -14 1850.73 97.6585   8
   2  10 -14 1677.12 92.7061  12
   2  10 -13 10714.6 275.696  12
   2  10 -13 11196.1 270.737   8
   2  10 -13 10836.0 274.504   6
   2  10 -12 929.628 72.8191   6
   2  10 -12 860.693 70.6507  12
   2  10 -12 933.041 69.6029   8
   2  10 -11 22133.0 467.683  12
   2  10 -11 21367.2 460.463   6
   2  10 -11 22253.6 454.822   8
   2  10 -10 7374.81 207.048   6
   2  10 -10 7489.24 201.827   8
   2  10 -10 7587.99 213.417  12
  -2 -10  -9 10151.9 247.096  11
   2  10  -9 10423.3 249.584   8
   2  10  -9 10387.9 263.537  12
   2  10  -9 10342.1 257.212   6
  -2  10   8 239.532 42.6286   4
   2  10  -8 206.620 44.3409   6
   2 -10   8 241.229 34.3301   4
  -2 -10  -8 175.336 36.6549  11
   2  10  -8 202.195 46.5797  12
   2  10  -7 613.808 54.0385   8
   2  10  -7 548.297 57.2987   6
   2 -10   7 632.794 55.9409   2
  -2  10   7 746.176 58.4695   4
   2  10  -7 536.420 57.5186  12
  -2 -10  -7 580.817 48.9372  11
   2 -10   7 563.191 46.9436   4
  -2  10   7 554.674 45.5534  12
  -2  10   6 18857.5 415.704   4
  -2  10   6 19197.9 402.457  12
   2  10  -6 20688.5 429.561  12
   2  10  -6 20341.9 409.079   8
   2 -10   6 19266.8 417.660   2
  -2 -10  -6 20458.7 404.251  11
   2  10  -6 20573.8 419.861   6
   2 -10   6 19479.6 404.732   4
  -2  10   5 13953.7 315.402   4
  -2  10   5 14413.9 309.694  12
   2  10  -5 14014.7 317.493   6
  -2 -10  -5 14166.5 301.819  11
   2  10  -5 14715.0 328.627  12
  -2  10   4 12604.2 274.999   9
  -2 -10  -4 12659.4 278.034  11
  -2  10   4 12560.0 290.320   4
   2  10  -4 12920.8 303.156  12
   2  10  -4 13071.0 297.767   6
   2  10  -4 12296.3 327.747   1
   2  10  -3 7461.74 202.459   7
  -2  10   3 7450.03 194.933   4
  -2  10   3 7448.43 183.874   9
   2 -10   3 7366.86 199.470   3
   2  10  -3 7159.69 224.109   1
  -2  10   3 8008.70 199.230  12
   2  10  -3 7753.26 208.339  12
   2  10  -3 7445.14 201.857   6
  -2  10   2 27788.5 534.891   9
   2  10  -2 28116.3 554.762   6
  -2  10   2 26616.3 533.070   6
  -2  10   2 29050.8 547.559  12
  -2  10   2 28283.7 542.928   4
   2  10  -2 27984.6 587.304   1
   2  10  -2 28478.3 553.650   7
   2 -10   2 27774.9 554.293   3
  -2  10   1 4789.01 139.449   9
  -2  10   1 4836.52 139.614   6
   2  10  -1 5072.37 152.311   7
  -2  10   1 4963.29 147.657  12
   2  10  -1 4883.48 171.164   1
   2  10  -1 5181.43 156.659   6
   2 -10   1 5117.58 156.151   3
  -2  10   0 6151.58 169.028  12
   2  10   0 5971.40 177.444  12
   2 -10   0 5876.70 175.490   3
   2  10   0 5964.07 189.835   1
  -2  10   0 6076.50 161.611   9
   2  10   0 5887.77 167.331   7
  -2  10   0 6059.16 161.564   6
  -2  10  -1 4799.87 142.479   9
  -2  10  -1 4868.20 147.588  12
   2  10   1 5267.09 150.852   7
  -2  10  -1 4935.76 142.349   6
   2 -10  -1 5000.54 158.209   3
   2  10   1 5175.80 159.480  12
   2  10   1 4951.56 167.732   1
   2 -10  -2 28081.9 563.887   3
  -2  10  -2 26967.3 535.301   6
   2  10   2 26438.0 568.031   1
   2  10   2 28391.8 556.293  12
  -2  10  -2 28152.9 540.068   9
   2  10   2 27904.4 541.839   7
  -2  10  -2 28597.7 547.925  12
   2  10   3 7583.11 214.064   1
  -2  10  -3 6766.65 190.655  12
  -2  10  -3 7315.24 190.798   9
   2  10   3 7772.94 204.910  12
   2 -10  -3 7708.14 213.579   3
  -2  10  -3 7596.87 182.288   8
  -2  10  -3 7431.31 189.310   6
   2  10   3 7470.40 191.103   7
   2  10   4 12387.5 280.740   7
  -2  10  -4 12682.7 283.943   6
  -2  10  -4 12714.3 286.483   9
   2 -10  -4 12807.8 310.713   3
  -2  10  -4 12948.7 275.859   8
   2  10   4 12818.5 296.631  12
   2  10   4 12852.4 308.536   1
  -2  10  -5 13933.8 318.063  12
   2  10   5 14687.4 325.265  12
  -2  10  -5 14700.3 304.565   8
  -2  10  -5 14394.0 316.187   9
   2 -10  -5 14352.3 319.883  11
   2  10   5 14284.0 333.721   1
  -2  10  -5 13964.4 312.236   6
   2  10   5 14123.5 306.300   7
  -2  10  -6 20390.7 399.332   8
   2 -10  -6 20490.2 417.837  11
  -2  10  -6 18666.1 407.038   9
   2  10   6 20094.1 418.993  12
   2  10   6 19585.6 425.530   1
  -2  10  -6 19603.0 407.562   6
  -2  10  -6 18979.7 437.384   1
  -2  10  -6 19663.6 415.240  12
  -2  10  -7 626.241 60.7906   1
   2 -10  -7 756.544 60.6781  11
  -2  10  -7 619.614 49.7393   8
   2  10   7 575.189 53.2438  12
  -2  10  -7 709.436 61.5185  12
  -2  10  -7 670.372 56.5276   6
   2  10   7 591.520 52.3092   1
   2  10   8 217.990 34.6716   1
   2 -10  -8 202.905 44.8415  11
  -2  10  -8 208.324 42.8386   1
  -2  10  -8 316.203 46.8884  12
  -2  10  -8 196.428 44.0147   6
   2  10   8 207.991 40.8947  12
   2 -10  -9 10313.5 259.768  11
  -2  10  -9 10078.5 253.842   9
  -2  10  -9 10227.8 252.442   6
  -2  10  -9 10343.3 243.235   8
   2  10   9 10075.1 249.548  12
  -2  10  -9 10338.7 256.149  12
  -2  10 -10 7458.74 205.620   6
   2 -10 -10 7985.73 215.387  11
  -2  10 -10 7325.33 204.517   9
  -2  10 -10 7605.22 208.778  12
  -2  10 -10 7072.66 192.567   8
  -2  10 -11 22919.2 471.298  12
  -2  10 -11 21987.8 465.810   9
  -2  10 -11 21662.4 451.545   8
   2 -10 -11 22349.4 474.575  11
  -2  10 -11 21991.4 465.821   6
  -2  10 -12 900.731 74.5942   6
  -2  10 -12 854.624 71.7777   9
  -2  10 -12 929.424 71.9380  12
  -2  10 -12 862.282 65.3426   8
  -2  10 -13 10727.0 278.280   9
  -2  10 -13 10866.9 267.512   8
  -2  10 -13 11034.0 281.824   6
  -2  10 -14 1704.73 96.4940  12
  -2  10 -14 1711.00 97.5012   9
  -2  10 -14 1750.67 102.939   6
  -2  10 -14 1702.72 92.7971   8
  -2  10 -15 8991.84 248.348   9
  -2  10 -15 9077.51 241.266   8
  -2  10 -15 9517.11 248.905  12
  -2  10 -16 1344.35 90.2912   9
  -2  10 -16 1249.48 82.7249  12
  -2  10 -16 1308.50 85.6809   8
   2 -10 -16 1265.24 77.0581   8
  -2  10 -17 5558.05 184.081   9
  -2  10 -17 5206.62 177.351   8
  -2  10 -17 5502.96 175.901  12
  -2  10 -18 1376.29 91.4795   9
  -2  10 -18 1327.58 84.8520  12
  -2  10 -18 1477.59 96.7288   8
  -2  10 -19 6916.42 211.663   9
  -2  10 -19 7057.20 216.485   8
  -2  10 -20 3105.53 150.302   6
  -2  10 -20 2990.54 138.106   8
  -2  10 -20 2979.93 131.971   9
  -2  10 -21 9786.87 283.814   6
  -2  10 -21 9643.53 268.671   8
  -2  10 -22 2590.03 128.507   8
  -2  10 -22 2553.72 141.396   6
  -2  10 -23 4396.76 180.618   6
  -2  10 -23 4328.95 166.775   8
  -2  10 -24 6449.92 207.204   8
  -2  10 -24 6531.05 215.046   6
  -2  10 -25 3614.90 156.441   6
  -2  10 -25 3663.96 149.373   8
  -2  10 -26 7192.99 211.716   8
  -2  10 -26 7400.42 223.533   6
  -2  10 -27 6553.62 198.659   8
  -2  10 -27 7049.89 207.523   6
  -2  10 -28 10614.4 267.489   6
  -2  10 -29 1004.63 72.0312   6
  -2  10 -30 1189.85 70.7919   6
  -2  10 -31 112.255 34.8390   6
  -2  10 -32 134.277 27.2944   6
  -2 -11 -31 1223.70 50.4261   8
  -2 -11 -30 1672.03 70.0506   8
  -2 -11 -29 679.245 54.4256   8
   2  11 -29 723.197 53.1627   8
  -2 -11 -28 6784.10 186.710   8
   2  11 -28 6729.59 179.951   8
   2  11 -27 428.131 48.3924   6
  -2 -11 -27 467.107 59.7239   8
   2  11 -27 514.650 57.4344   8
  -2 -11 -27 428.524 48.8763   6
   2  11 -26 3638.06 130.532   6
  -2 -11 -26 3962.22 145.281   8
   2  11 -26 3983.03 139.367   8
  -2 -11 -26 3844.31 135.781   6
   2  11 -25 3937.37 141.558   6
   2  11 -25 3951.18 146.851   8
  -2 -11 -25 3798.59 143.856   6
  -2 -11 -25 4104.60 156.059   8
   2  11 -24 2257.64 111.940   8
   2  11 -24 2100.00 101.553   7
   2  11 -24 2074.56 106.575   6
  -2 -11 -24 2219.63 114.685   6
  -2 -11 -24 2362.95 122.469   8
   2  11 -23 21.9193 56.0976   8
   2  11 -23 6.04707 50.1619   6
  -2 -11 -23-11.1681 51.2132   6
   2  11 -23 4.04011 42.4728   7
  -2 -11 -23 43.9690 60.3030   8
   2  11 -22 2517.53 122.073   8
   2  11 -22 2504.55 121.385   6
  -2 -11 -22 2349.88 129.811   8
   2  11 -22 2603.96 125.841   7
   2  11 -21 1930.34 112.220   6
  -2 -11 -21 2196.25 123.489   8
   2  11 -21 2210.36 120.225   7
   2  11 -21 2170.29 116.378   8
   2  11 -20 7713.53 233.950   6
   2  11 -20 7972.23 235.020   8
  -2 -11 -20 7856.26 247.930   8
   2  11 -20 7916.02 242.786   7
   2  11 -19 23466.2 519.608   6
   2  11 -19 24812.8 518.777   8
   2  11 -19 23636.6 533.818   7
   2  11 -18 3014.67 137.978   6
   2  11 -18 2963.71 144.092   7
   2  11 -18 3006.62 135.227   8
   2  11 -17 5214.65 183.324   6
   2  11 -17 5399.73 181.147   8
   2  11 -17 4988.97 171.661  12
   2  11 -17 5291.90 192.700   7
   2  11 -16 129.097 55.1069   6
   2  11 -16 55.4121 54.8305   8
   2  11 -16 186.776 46.5632  12
   2  11 -16 56.2365 61.5591   7
   2  11 -15 18437.3 418.631   6
   2  11 -15 18443.9 417.190  12
   2  11 -15 18217.1 430.127   7
   2  11 -15 18007.0 409.503   8
   2  11 -14 1931.35 108.502   6
   2  11 -14 1978.94 105.102   8
   2  11 -14 1926.31 106.150  12
   2  11 -14 1985.40 116.569   7
   2  11 -13 2637.30 121.609  12
   2  11 -13 2800.33 125.960   6
   2  11 -13 2568.77 116.664   8
   2  11 -13 2541.66 128.136   7
   2  11 -12 549.634 72.2212   7
   2  11 -12 545.145 64.8053  12
   2  11 -12 585.631 65.3929   8
   2  11 -12 632.665 70.6327   6
   2  11 -11 18017.3 405.612   6
   2  11 -11 18353.7 396.708   8
   2  11 -11 17736.2 410.096  12
   2  11 -10 13683.3 324.209   6
   2  11 -10 13486.2 314.007   8
   2  11 -10 13348.9 328.817  12
   2  11  -9 5176.88 174.459  12
   2  11  -9 4953.92 167.887   6
   2  11  -9 5197.40 162.260   8
  -2 -11  -9 4953.34 157.309  11
   2  11  -8 4641.36 163.535  12
  -2 -11  -8 4356.40 144.616  11
  -2  11   8 4434.08 139.392  12
   2  11  -8 4449.04 155.973   6
   2  11  -8 4915.35 152.535   8
  -2 -11  -7 3320.63 119.338  11
   2  11  -7 3541.44 139.079  12
   2  11  -7 3335.12 131.939   6
  -2  11   7 3272.02 117.060  12
   2  11  -7 3459.86 125.651   8
   2  11  -6 1102.67 77.9974   6
   2  11  -6 1200.85 82.6451  12
  -2 -11  -6 1004.31 64.4423  11
  -2  11   6 1191.81 69.7509  12
  -2  11   6 1350.18 76.3418   4
   2  11  -5 6130.38 184.588   6
   2  11  -5 6242.59 188.978   7
  -2  11   5 6190.18 174.196  12
  -2  11   5 6121.47 180.044   4
  -2 -11  -5 6193.53 170.394  11
   2  11  -5 6167.43 191.496  12
  -2 -11  -4 7494.19 192.141  11
  -2  11   4 7422.26 199.203  12
   2 -11   4 7340.55 201.218   3
  -2  11   4 7416.86 200.858   4
   2  11  -4 7603.48 216.433  12
   2  11  -4 7057.99 205.441   6
   2  11  -4 7677.14 213.035   7
  -2  11   3 6200.08 175.368  12
   2  11  -3 5958.81 179.583   6
  -2 -11  -3 5903.98 162.083  11
   2 -11   3 6055.30 175.731   3
   2  11  -3 6050.65 180.485   7
  -2  11   3 5933.82 168.713   4
   2  11  -2 845.503 69.7480   6
  -2  11   2 1011.22 71.8385  12
   2 -11   2 925.258 63.8226   3
  -2  11   2 1051.78 61.7562   9
   2  11  -2 883.242 67.1045   7
  -2  11   2 795.327 57.0257   6
  -2  11   1 57457.2 1046.02   6
  -2  11   1 58217.7 1046.64   9
   2 -11   1 57426.2 1065.55   3
   2  11  -1 58375.3 1059.78   7
   2  11  -1 54422.2 1096.11   1
   2  11  -1 55142.4 1067.19  12
  -2  11   0 15835.2 338.212   9
  -2  11   0 15205.5 334.692   6
   2 -11   0 15942.4 356.654   3
  -2  11   0 16089.4 351.012  12
   2  11   0 15143.0 376.157   1
   2  11   0 15276.7 356.411  12
   2  11   0 15370.3 344.104   7
  -2  11  -1 57597.5 1049.96   6
  -2  11  -1 59188.4 1053.69   9
   2 -11  -1 58312.4 1075.16   3
  -2  11  -1 59901.3 1066.47  12
   2  11   1 57330.6 1055.97   7
   2  11   1 57885.1 1072.56  12
  -2  11  -2 840.459 60.1552   6
   2  11   2 900.779 71.8072  12
  -2  11  -2 949.428 64.4842   9
   2 -11  -2 807.756 64.8183   3
   2  11   2 895.205 62.9194   7
   2  11   2 776.559 68.2718   1
  -2  11  -2 798.850 66.6910  12
   2 -11  -3 5788.17 183.786   3
  -2  11  -3 5638.03 167.086   9
  -2  11  -3 5803.75 167.042   6
  -2  11  -3 5674.69 173.399  12
   2  11   3 5604.27 188.076   1
   2  11   3 6064.07 181.221  12
   2  11   3 5817.77 166.910   7
   2  11   4 7306.12 208.507  12
   2  11   4 6933.48 190.819   7
  -2  11  -4 7817.54 201.156   6
  -2  11  -4 7461.82 189.450   8
  -2  11  -4 7648.07 202.986   9
   2  11   4 7254.73 218.582   1
  -2  11  -5 6213.71 177.338   6
   2  11   5 5993.43 183.016  12
  -2  11  -5 6282.69 179.835   9
  -2  11  -5 6204.45 168.465   8
   2  11   5 5885.19 190.873   1
   2  11   5 6056.40 169.055   7
   2 -11  -5 6105.55 180.879  11
   2 -11  -6 1104.20 74.6534  11
   2  11   6 1123.62 75.3267  12
  -2  11  -6 1163.56 78.8319  12
  -2  11  -6 1109.71 73.7745   6
  -2  11  -6 1237.28 76.9226   9
   2  11   6 1024.40 73.1165   1
  -2  11  -6 1124.56 66.4097   8
   2 -11  -7 3345.96 130.799  11
  -2  11  -7 3537.86 134.872  12
  -2  11  -7 3543.17 130.123   6
   2  11   7 3379.23 128.960  12
  -2  11  -7 3590.26 120.936   8
   2  11   8 4491.84 153.168  12
  -2  11  -8 4873.85 147.722   8
   2 -11  -8 4620.49 157.698  11
  -2  11  -8 4763.51 154.281   6
  -2  11  -8 4673.30 161.277  12
  -2  11  -9 5269.01 174.531  12
  -2  11  -9 5334.77 167.516   6
   2  11   9 5403.45 167.453  12
  -2  11  -9 5434.37 160.180   8
  -2  11  -9 4774.57 166.318   9
   2 -11  -9 5294.95 174.084  11
  -2  11 -10 13073.6 313.314   6
  -2  11 -10 13205.0 317.151   9
  -2  11 -10 12672.5 300.597   8
  -2  11 -10 14004.6 328.495  12
   2 -11 -10 13019.5 322.882  11
   2 -11 -11 17878.9 415.612  11
  -2  11 -11 17719.9 407.009   6
  -2  11 -11 18321.7 396.146   8
  -2  11 -11 18193.8 410.622   9
  -2  11 -12 662.180 70.3949   6
  -2  11 -12 593.838 67.6388  12
   2  11  12 485.822 57.4133   5
  -2  11 -12 578.603 65.0647   9
  -2  11 -12 759.659 66.4707   8
  -2  11 -13 2451.63 118.640   6
  -2  11 -13 2450.35 117.406  12
  -2  11 -13 2450.95 110.163   8
  -2  11 -13 2543.40 119.074   9
  -2  11 -14 1937.33 105.281  12
  -2  11 -14 1888.20 108.301   9
  -2  11 -14 1991.35 101.250   8
  -2  11 -14 2031.39 110.795   6
  -2  11 -15 17383.5 415.525   6
  -2  11 -15 18462.2 412.020  12
  -2  11 -15 18253.3 403.465   8
  -2  11 -15 18337.1 418.117   9
  -2  11 -16 58.1224 49.7376   9
  -2  11 -16 77.7398 52.3317   8
  -2  11 -16 32.7189 44.9920  12
  -2  11 -17 5008.99 172.791  12
  -2  11 -17 5386.56 179.944   8
  -2  11 -17 5200.21 181.555   9
  -2  11 -18 3038.36 136.488   9
  -2  11 -18 3352.43 141.219   8
  -2  11 -18 3005.90 128.515  12
  -2  11 -19 23687.1 518.786   9
  -2  11 -19 24710.9 520.904   8
  -2  11 -19 23779.5 505.454  12
  -2  11 -20 8217.22 240.255   8
  -2  11 -21 1984.66 130.478   6
  -2  11 -21 1949.08 114.781   8
  -2  11 -22 2566.13 143.377   6
  -2  11 -22 2622.43 129.530   8
  -2  11 -23 12.3828 60.8146   8
  -2  11 -23 77.9457 64.1172   6
  -2  11 -24 2311.97 130.157   6
  -2  11 -24 2267.70 119.179   8
  -2  11 -25 4080.18 153.277   8
  -2  11 -25 4239.98 161.166   6
  -2  11 -26 3927.77 150.574   6
  -2  11 -26 3878.46 143.917   8
  -2  11 -27 522.962 65.8818   6
  -2  11 -27 457.463 61.7092   8
  -2  11 -28 6647.08 184.046   8
  -2  11 -28 6686.83 191.933   6
  -2  11 -29 727.151 59.0790   8
  -2  11 -29 745.086 62.3367   6
  -2  11 -30 1483.86 73.2444   8
  -2  11 -30 1732.16 77.7083   6
  -2  11 -31 1451.98 63.9316   6
  -2 -12 -30 327.865 29.6766   8
  -2 -12 -29 1343.29 63.8566   8
  -2 -12 -28 4329.66 133.502   8
   2  12 -27 265.628 46.8577   8
   2  12 -27 264.985 39.2091   6
  -2 -12 -27 254.606 47.8807   8
   2  12 -26 3463.59 126.890   8
  -2 -12 -26 3275.57 117.288   6
  -2 -12 -26 3584.57 131.892   8
   2  12 -26 3330.17 118.998   6
  -2 -12 -25 72.0320 41.2966   6
  -2 -12 -25 13.2932 49.4239   8
   2  12 -25 47.2842 49.7127   8
   2  12 -25 101.933 43.4160   6
   2  12 -24 1154.97 82.2294   6
  -2 -12 -24 1268.84 93.9176   8
   2  12 -24 1303.17 89.9871   8
  -2 -12 -24 1294.52 84.9250   6
   2  12 -24 1253.71 79.7730   7
  -2 -12 -23 2671.22 129.238   8
   2  12 -23 2766.08 124.979   8
   2  12 -23 2716.70 123.236   6
   2  12 -23 2555.52 119.133   7
  -2 -12 -23 2591.27 122.521   6
   2  12 -22 9028.37 250.027   8
   2  12 -22 8785.26 250.258   6
   2  12 -22 8820.47 252.269   7
  -2 -12 -22 9144.84 263.256   8
   2  12 -21 8653.35 254.031   7
   2  12 -21 8425.07 245.195   8
   2  12 -21 8484.72 245.782   6
  -2 -12 -21 8666.22 258.558   8
   2  12 -20 199.880 64.9858   7
   2  12 -20 226.179 62.4514   6
   2  12 -20 280.896 69.8152   8
  -2 -12 -20 246.807 70.2869   8
   2  12 -19 4497.75 173.009   8
   2  12 -19 4770.22 184.751   7
   2  12 -19 4870.28 177.874   6
   2  12 -18 8697.06 255.014   6
   2  12 -18 8608.20 265.274   7
   2  12 -18 8806.40 250.261   8
   2  12 -17 5360.97 198.429   7
   2  12 -17 5115.09 177.502  12
   2  12 -17 5136.44 181.077   8
   2  12 -17 5265.52 188.718   6
   2  12 -16 79.7785 64.4666   7
   2  12 -16 79.1440 59.5971   8
   2  12 -16 72.6987 46.3369  12
   2  12 -16 82.3679 62.9516   6
   2  12 -15 16719.8 392.492  12
   2  12 -15 16173.7 391.168   6
   2  12 -15 16201.4 404.564   7
   2  12 -15 16594.7 383.822   8
   2  12 -14 12074.7 312.049  12
   2  12 -14 11692.6 300.026   8
   2  12 -14 11504.3 318.703   7
   2  12 -14 11870.8 310.772   6
   2  12 -13 447.971 76.1172   7
   2  12 -13 417.347 63.7916   8
   2  12 -13 409.518 70.0981   6
   2  12 -13 403.324 65.0066  12
   2  12 -12 3541.48 149.375  12
   2  12 -12 3569.19 157.358   7
   2  12 -12 3514.08 146.301   6
   2  12 -12 3544.33 138.982   8
   2  12 -11 14456.8 364.926   7
   2  12 -11 14575.7 354.991   6
   2  12 -11 14538.6 359.274  12
   2  12 -11 14610.5 343.953   8
   2  12 -10 7784.29 227.455   6
   2  12 -10 7551.69 234.480   7
   2  12 -10 7545.79 231.000  12
   2  12 -10 7616.95 216.746   8
   2  12  -9 1007.39 83.9276   6
   2  12  -9 942.665 75.4463   8
   2  12  -9 1008.91 83.1047  12
  -2 -12  -9 973.866 72.5931  11
  -2 -12  -8 208.520 45.7042  11
  -2  12   8 301.129 42.9956  12
   2  12  -8 253.406 57.8780  12
   2  12  -7 28691.8 582.476   6
  -2 -12  -7 28086.0 561.611  11
  -2  12   7 28279.2 560.377  12
   2  12  -7 28838.4 593.318  12
   2  12  -6 5381.12 179.788   6
   2  12  -6 5580.51 188.651  12
  -2  12   6 5446.09 166.905  12
  -2 -12  -6 5493.15 166.372  11
   2  12  -6 5685.09 186.446   7
   2  12  -5 8060.30 229.935   7
  -2 -12  -5 8022.61 210.472  11
   2  12  -5 7956.43 227.459   6
   2  12  -5 8265.71 236.277  12
  -2  12   5 7551.47 211.963  12
   2  12  -4 2523.84 121.768  12
   2  12  -4 2564.90 119.221   6
  -2 -12  -4 2533.25 103.998  11
  -2  12   4 2851.59 114.285  12
   2  12  -4 2440.04 116.676   7
  -2 -12  -3 23389.3 471.290  11
  -2  12   3 23528.4 483.740  12
   2  12  -3 23080.2 491.290   7
   2  12  -3 22580.0 491.417   6
  -2  12   2 2605.23 113.233  12
   2  12  -2 2752.55 119.484   7
   2  12  -1 32284.9 641.569   7
  -2  12   1 33964.5 646.492  12
  -2  12   1 31710.6 628.951   9
  -2  12   1 31355.0 627.696   6
   2  12  -1 32850.2 657.788  12
   2  12   0 42463.4 821.492   7
   2  12   0 42871.9 839.817  12
  -2  12   0 43200.2 815.815   9
  -2  12   0 42253.9 812.513   6
   2  12   1 33017.0 662.386  12
  -2  12  -1 32483.8 641.493   9
  -2  12  -1 34443.8 661.607  12
  -2  12  -1 32388.5 640.126   6
   2  12   1 32209.3 643.905   7
  -2  12  -2 2731.08 111.910   6
  -2  12  -2 2644.85 112.312   9
  -2  12  -2 2743.91 121.299  12
   2  12   2 2804.42 113.475   7
   2  12   2 2717.36 121.589  12
  -2  12  -3 23521.7 489.410   6
  -2  12  -3 23736.2 492.198   9
   2  12   3 23059.5 485.721   7
   2  12   3 23248.0 503.564  12
  -2  12  -4 2527.88 109.234   6
  -2  12  -4 2466.53 110.215   9
   2  12   4 2682.64 120.303  12
   2  12   4 2458.78 103.812   7
  -2  12  -5 7756.58 201.633   8
  -2  12  -5 7615.78 213.408   9
  -2  12  -5 7578.09 210.669   6
   2  12   5 7731.46 203.207   7
   2  12   5 7958.09 222.591  12
   2 -12  -5 7000.98 211.599  11
  -2  12  -6 5210.48 168.899   9
   2  12   6 5132.81 171.154  12
   2 -12  -6 4733.61 167.403  11
  -2  12  -6 5270.06 158.890   8
  -2  12  -6 5102.59 166.807   6
   2 -12  -7 26089.3 574.230  11
  -2  12  -7 26995.4 573.602   9
   2  12   7 28146.3 580.156  12
  -2  12  -7 28549.7 560.931   8
  -2  12  -7 28718.5 574.854   6
  -2  12  -8 269.065 54.4238   6
  -2  12  -8 267.785 61.1607  12
   2 -12  -8 254.328 59.1595  11
  -2  12  -8 318.571 49.6634   8
   2  12   8 256.498 49.5015  12
  -2  12  -9 1043.99 84.1089  12
   2  12   9 986.388 73.5568  12
  -2  12  -9 999.218 77.4564   6
   2 -12  -9 768.225 79.3787  11
  -2  12  -9 933.463 70.2372   8
  -2  12 -10 7449.84 220.293   6
  -2  12 -10 7756.01 210.955   8
  -2  12 -10 7595.88 227.738  12
  -2  12 -10 7794.83 227.274   9
  -2  12 -11 14496.9 334.866   8
  -2  12 -11 14573.0 349.499   6
  -2  12 -11 14517.3 354.019  12
  -2  12 -11 14728.8 355.096   9
  -2  12 -12 3719.05 151.512   6
  -2  12 -12 3938.26 153.267   9
  -2  12 -12 3516.94 148.070  12
  -2  12 -12 4006.59 143.271   8
   2  12  12 3483.77 144.909   5
  -2  12 -13 346.120 66.1160   9
  -2  12 -13 355.724 67.4544   6
  -2  12 -13 336.232 63.7579  12
  -2  12 -14 11779.7 303.833  12
  -2  12 -14 11790.5 309.081   6
  -2  12 -14 11538.3 292.127   8
  -2  12 -14 11376.9 306.287   9
  -2  12 -15 16151.4 394.054   6
  -2  12 -15 16285.1 378.207   8
  -2  12 -15 16464.9 392.657   9
  -2  12 -15 16324.1 386.499  12
  -2  12 -16 76.1386 73.2685   6
  -2  12 -16 129.628 54.0243   8
  -2  12 -16 58.4693 50.0489  12
  -2  12 -16 93.8834 53.5079   9
  -2  12 -17 5049.43 180.644   8
  -2  12 -17 5354.54 187.867   9
  -2  12 -17 4850.09 172.860  12
  -2  12 -18 9562.52 260.684   8
  -2  12 -18 9202.03 253.916  12
  -2  12 -19 4401.35 167.068   8
  -2  12 -19 4410.22 157.751  12
  -2  12 -20 251.130 69.7849   8
  -2  12 -21 8472.82 246.626   8
  -2  12 -22 9192.33 270.084   6
  -2  12 -22 9501.54 260.283   8
  -2  12 -23 2955.64 134.415   8
  -2  12 -23 2816.48 143.061   6
  -2  12 -24 1411.71 95.9225   8
  -2  12 -24 1614.72 102.913   6
  -2  12 -25 112.600 56.4644   8
  -2  12 -25 68.6335 40.9334   7
  -2  12 -25 44.1582 57.5049   6
  -2  12 -26 3485.68 137.575   6
  -2  12 -26 3448.87 131.833   8
  -2  12 -26 3419.14 117.950   7
  -2  12 -27 379.014 55.3199   8
  -2  12 -27 281.487 55.5873   6
  -2  12 -28 4607.45 139.829   8
  -2  12 -28 4560.82 145.045   6
  -2  12 -29 1443.00 69.1764   8
  -2  12 -29 1451.06 74.1181   6
  -2  12 -30 342.896 38.8922   6
  -2  12 -30 349.614 36.9860   8
  -2  12 -31 41.7731 22.6917   8
  -2 -13 -29 2967.25 86.0221   8
  -2 -13 -28 4430.57 124.625   8
   2  13 -27 1239.76 60.6372   6
  -2 -13 -27 1299.72 70.6898   8
   2  13 -26 562.393 50.8952   6
  -2 -13 -26 611.257 57.3073   8
   2  13 -25 4891.94 152.786   6
  -2 -13 -25 4857.26 147.608   6
  -2 -13 -25 5256.94 165.065   8
   2  13 -24 1463.88 85.4795   6
  -2 -13 -24 1404.06 90.9235   8
   2  13 -24 1430.99 82.0712   7
   2  13 -24 1492.80 92.1854   8
  -2 -13 -24 1526.12 85.0515   6
   2  13 -23 1847.71 100.541   6
   2  13 -23 1802.06 98.1743   7
  -2 -13 -23 1843.19 98.7941   6
  -2 -13 -23 1962.39 107.372   8
   2  13 -23 1783.33 102.771   8
   2  13 -22 2852.51 128.700   7
   2  13 -22 2553.75 122.916   6
  -2 -13 -22 2689.73 124.578   6
  -2 -13 -22 2825.94 132.967   8
   2  13 -22 2853.60 128.561   8
   2  13 -21 2168.31 117.302   6
   2  13 -21 2324.61 119.568   8
  -2 -13 -21 2378.41 127.264   8
   2  13 -21 2258.57 122.137   7
  -2 -13 -20 4123.52 167.212   8
   2  13 -20 3980.70 160.717   6
   2  13 -20 4091.24 163.053   8
   2  13 -20 4073.70 167.350   7
   2  13 -19 3985.10 164.143   6
   2  13 -19 3973.86 170.971   7
   2  13 -19 4079.61 158.622   8
   2  13 -18 2742.22 136.372   6
   2  13 -18 3057.24 128.515  12
   2  13 -18 2849.01 145.788   7
   2  13 -18 2914.19 137.017   8
   2  13 -17 674.432 84.1042   6
   2  13 -17 689.827 70.8444  12
   2  13 -17 887.932 85.2010   8
   2  13 -17 771.321 92.9805   7
   2  13 -16 12531.6 318.615   8
   2  13 -16 11989.3 332.701   7
   2  13 -16 11604.2 319.446   6
   2  13 -16 12552.4 319.669  12
   2  13 -15 911.055 89.4840   6
   2  13 -15 756.528 93.3077   7
   2  13 -15 901.737 83.5904  12
   2  13 -15 829.572 87.5139   8
   2  13 -14 14332.5 366.251  12
   2  13 -14 15066.8 380.897   7
   2  13 -14 14665.8 368.134   6
   2  13 -14 14797.0 358.618   8
   2  13 -13 3214.58 148.065  12
   2  13 -13 3419.91 153.628   6
   2  13 -13 3262.23 156.547   7
   2  13 -13 3196.45 140.683   8
   2  13 -12 3710.06 154.649   6
   2  13 -12 3704.11 148.419   8
   2  13 -12 3645.06 156.594  12
   2  13 -12 3434.56 160.691   7
   2  13 -11 2674.90 135.629   6
   2  13 -11 2905.49 145.720   7
   2  13 -11 2748.68 136.838  12
   2  13 -10 4165.77 169.948  12
   2  13 -10 4307.92 168.635   6
  -2 -13  -9 7265.17 211.199  11
  -2  13   9 6804.88 199.046  12
   2  13  -9 7503.56 227.106   6
   2  13  -9 7555.74 233.934  12
   2  13  -8 1527.76 103.951   6
  -2  13   8 1740.20 90.3104  12
  -2 -13  -8 1452.80 87.1447  11
   2  13  -8 1570.37 105.276  12
  -2 -13  -7 1361.78 84.9490  11
  -2  13   7 1322.68 80.8116  12
   2  13  -7 1479.08 101.126  12
   2  13  -7 1661.64 104.390   6
   2  13  -7 1636.56 105.904   7
   2  13  -6 14367.5 361.574  12
  -2 -13  -6 14004.2 332.210  11
   2  13  -6 14245.5 353.901   6
  -2  13   6 14706.2 336.572  12
   2  13  -6 14628.1 356.526   7
   2  13  -5 1057.70 88.6770   6
  -2 -13  -5 1226.21 78.3956  11
   2  13  -5 1307.45 95.8836  12
   2  13  -5 1073.83 89.1910   7
  -2  13   5 1084.21 77.6668  12
   2  13  -4 11474.4 295.925   7
  -2 -13  -4 11201.2 273.830  11
  -2  13   4 10924.6 280.755  12
   2  13  -4 11158.1 293.148   6
   2  13  -4 11242.9 302.349  12
  -2 -13  -3 1828.38 90.2593  11
   2  13  -3 1679.90 100.641   7
  -2  13   3 1851.98 100.364  12
   2  13  -2 114.810 48.8042   7
  -2 -13  -2 161.691 43.6678  11
  -2  13   2 187.119 50.2586  12
  -2  13   1 20903.2 457.769  12
   2  13  -1 20707.5 471.156  12
   2  13  -1 21177.9 456.989   7
  -2  13   0 21508.4 470.867   6
  -2  13   0 22670.7 486.434  12
   2  13   0 23499.3 503.223  12
   2  13   0 22819.4 482.924   7
   2  13   1 20992.3 465.886  12
  -2  13  -1 21392.9 459.662  12
  -2  13  -1 20220.8 443.712   6
   2  13   1 20417.1 446.716   7
  -2  13  -2 56.2631 45.3224   6
   2  13   2 59.1017 48.8506  12
   2  13   2 81.5661 42.3514   7
  -2  13  -2 14.3495 46.4753  12
  -2  13  -2 91.1137 46.5817   9
  -2  13  -3 1956.37 109.418  12
  -2  13  -3 1828.20 101.337   9
   2  13   3 1925.88 108.040  12
  -2  13  -3 1918.63 100.488   6
   2  13   3 1887.11 95.7235   7
  -2  13  -4 11661.2 292.702   9
   2  13   4 11106.1 297.072  12
  -2  13  -4 11964.6 291.590   6
   2  13   4 11408.7 279.993   7
   2  13   5 1267.16 89.3495  12
  -2  13  -5 983.078 83.5965   9
  -2  13  -5 1101.63 81.2703   6
   2  13   5 1171.12 74.0245   7
  -2  13  -6 14602.0 349.153   9
  -2  13  -6 14626.5 355.476  12
   2  13   6 14498.3 351.986  12
  -2  13  -6 14544.0 347.291   6
  -2  13  -7 1556.37 99.6659   9
  -2  13  -7 1555.48 96.6283   6
  -2  13  -7 1491.99 85.8295   8
  -2  13  -7 1437.84 99.1057  12
   2  13   7 1393.29 93.0610  12
  -2  13  -8 1526.30 102.221  12
  -2  13  -8 1562.40 98.3066   6
   2  13   8 1438.68 92.2387  12
  -2  13  -8 1562.77 89.0155   8
   2  13   9 7224.91 219.505  12
  -2  13  -9 7752.61 232.288  12
  -2  13  -9 7609.31 225.076   6
  -2  13  -9 7537.92 212.038   8
  -2  13 -10 4239.13 167.755  12
  -2  13 -10 4294.96 150.953   8
  -2  13 -10 4180.10 159.627   6
  -2  13 -11 2818.64 134.311   9
  -2  13 -11 2821.43 120.690   8
  -2  13 -11 3013.02 140.487  12
  -2  13 -11 2748.27 133.277   6
  -2  13 -12 3437.17 140.581   8
   2  13  12 3786.87 152.936   5
  -2  13 -12 3529.56 151.921   9
  -2  13 -12 3528.72 152.060   6
  -2  13 -12 3585.92 154.487  12
  -2  13 -13 3118.85 143.536  12
  -2  13 -13 3312.22 138.006   8
  -2  13 -13 3475.80 152.958   6
  -2  13 -13 3297.11 150.697   9
  -2  13 -14 14931.4 369.211   9
  -2  13 -14 14413.4 365.745   6
  -2  13 -14 14724.4 350.149   8
  -2  13 -14 14240.0 360.236  12
  -2  13 -15 936.402 85.4183   8
  -2  13 -15 821.607 93.6044   6
  -2  13 -15 951.674 84.5715  12
  -2  13 -16 12473.7 331.626   6
  -2  13 -16 12212.4 317.187  12
  -2  13 -16 12329.9 313.327   8
  -2  13 -17 691.873 96.0073   6
  -2  13 -17 696.354 75.9856   8
  -2  13 -17 671.929 72.6469  12
  -2  13 -18 2979.47 131.937  12
  -2  13 -18 3147.55 138.898   8
  -2  13 -19 4344.76 163.608   8
  -2  13 -19 3880.97 148.625  12
  -2  13 -20 3738.80 139.241  12
  -2  13 -20 3887.44 155.038   8
  -2  13 -21 2312.93 118.738   8
  -2  13 -22 2443.20 136.076   6
  -2  13 -22 2725.64 125.093   8
  -2  13 -23 1832.83 104.282   8
  -2  13 -23 2005.38 116.060   6
  -2  13 -24 1470.73 91.4072   8
  -2  13 -24 1448.77 98.6741   6
  -2  13 -24 1453.97 87.1859   7
  -2  13 -25 4913.96 158.737   8
  -2  13 -25 4881.23 152.561   7
  -2  13 -25 4904.23 168.821   6
  -2  13 -26 675.712 59.5098   8
  -2  13 -26 646.833 50.8094   7
  -2  13 -26 679.231 65.4966   6
  -2  13 -27 1382.12 80.8673   6
  -2  13 -27 1321.97 74.0840   8
  -2  13 -28 4782.67 133.874   8
  -2  13 -28 4645.19 140.051   6
  -2  13 -29 3265.52 103.049   6
  -2  13 -29 3206.00 98.4542   8
  -2  13 -30 1687.33 62.5988   6
  -2 -14 -27 1097.07 56.5459   8
  -2 -14 -26 1537.03 74.6105   8
   2  14 -25 408.505 48.0187   6
  -2 -14 -25 371.356 48.7062   8
  -2 -14 -24 687.604 54.8622   6
  -2 -14 -24 772.640 67.8361   8
   2  14 -24 729.839 62.6750   6
   2  14 -24 772.971 60.7430   7
   2  14 -23 1097.34 77.3870   7
   2  14 -23 1126.22 78.9520   6
  -2 -14 -23 1164.00 75.3935   6
  -2 -14 -23 1272.98 84.6737   8
  -2 -14 -22 3945.62 146.638   6
  -2 -14 -22 4411.29 157.635   8
   2  14 -22 4221.46 152.022   6
   2  14 -22 4282.16 156.482   7
  -2 -14 -21 205.753 62.9611   8
   2  14 -21 253.539 62.0863   6
   2  14 -21 182.719 56.2932   7
   2  14 -20 2116.91 119.717   7
  -2 -14 -20 2058.29 119.309   8
   2  14 -20 1949.24 113.460   6
   2  14 -19 6380.48 217.534   7
   2  14 -19 6489.66 213.719   6
   2  14 -18 3821.47 160.013   6
   2  14 -18 3775.63 166.218   7
   2  14 -18 3741.57 144.712  12
   2  14 -17 8913.67 262.833   6
   2  14 -17 8555.09 249.970  12
   2  14 -17 9161.80 276.746   7
   2  14 -16 19374.1 448.937   6
   2  14 -16 18710.5 438.888  12
   2  14 -16 18784.5 458.376   7
   2  14 -15 5042.76 189.740  12
   2  14 -15 5574.64 208.345   7
   2  14 -15 5423.43 196.934   6
   2  14 -14 2703.43 137.167  12
   2  14 -14 2964.22 151.802   7
   2  14 -14 3021.16 148.629   6
   2  14 -13 1370.94 106.740   6
   2  14 -13 1279.75 111.397   7
   2  14 -13 1303.21 101.502  12
   2  14 -12 1235.63 101.745   6
   2  14 -12 1181.32 101.197  12
   2  14 -12 1224.01 107.069   7
   2  14 -11 376.251 73.2947  12
   2  14 -11 338.536 77.0958   6
   2  14 -10 14659.8 379.018  12
   2  14 -10 15007.9 374.877   6
  -2  14   9 10611.8 269.972  12
   2  14  -9 10830.6 299.234   6
   2  14  -9 10593.5 302.161  12
  -2 -14  -8 3735.38 145.217  11
   2  14  -8 3803.42 167.106  12
   2  14  -8 3772.86 165.356   7
  -2  14   8 3765.22 141.344  12
   2  14  -8 3663.81 162.072   6
   2  14  -7 11143.5 305.389   6
  -2 -14  -7 11218.6 286.377  11
   2  14  -7 11238.1 310.415   7
   2  14  -7 11226.1 313.382  12
  -2  14   7 11349.8 287.644  12
   2  14  -6 673.954 85.7515   6
  -2 -14  -6 626.917 64.8618  11
   2  14  -6 493.485 82.3660  12
   2  14  -6 693.841 85.6783   7
  -2  14   6 520.394 62.4295  12
   2  14  -5 7370.06 233.177   6
   2  14  -5 7491.82 236.839   7
  -2  14   5 7277.56 218.291  12
  -2 -14  -5 7854.00 217.873  11
   2  14  -5 7773.68 245.599  12
   2  14  -4 23819.0 523.993   7
  -2 -14  -4 24112.1 501.070  11
  -2  14   4 23742.6 512.204  12
   2  14  -3 6967.53 219.745   7
  -2  14   3 6646.89 209.638  12
  -2 -14  -3 7108.69 202.486  11
  -2 -14  -2 3930.69 141.199  11
   2  14  -2 3569.20 150.988   7
  -2  14   2 3681.18 149.057  12
   2  14  -1 7024.64 217.481   7
  -2  14   1 7369.87 221.604  12
  -2 -14  -1 6981.39 201.723  11
   2  14  -1 7106.32 232.242  12
  -2  14   0 39401.6 781.083  12
   2  14   0 40165.0 795.347  12
   2  14   0 38488.3 772.217   7
  -2  14  -1 7416.31 226.218  12
   2  14   1 7000.42 211.388   7
   2  14   1 6876.50 225.780  12
  -2  14  -1 7286.40 213.768   6
  -2  14  -2 3752.56 145.337   6
   2  14   2 3566.77 155.679  12
   2  14   2 3478.09 138.322   7
  -2  14  -2 3891.94 156.557  12
  -2  14  -3 6948.75 209.273   6
  -2  14  -3 6723.28 218.059  12
   2  14   3 6530.13 216.519  12
   2  14   3 6870.25 202.869   7
   2  14   4 23226.9 513.123  12
   2  14   4 22310.5 484.858   7
  -2  14  -5 7379.20 222.416   6
   2  14   5 7418.28 208.109   7
   2  14   5 7552.77 230.290  12
   2  14   6 512.934 68.9969  12
  -2  14  -6 505.234 67.5463   6
  -2  14  -7 11482.1 302.132   6
   2  14   7 11374.0 304.104  12
  -2  14  -7 11944.5 316.869  12
  -2  14  -8 3770.44 155.579   6
  -2  14  -8 3836.91 162.060  12
   2  14   8 3842.79 153.700  12
  -2  14  -9 10502.8 289.820   6
  -2  14  -9 10886.4 299.598  12
   2  14   9 10811.0 287.126  12
  -2  14 -10 15375.9 372.530   6
  -2  14 -10 15048.8 354.390   8
  -2  14 -10 15181.3 379.096  12
  -2  14 -11 473.582 76.3951   6
  -2  14 -11 402.867 65.8800   8
  -2  14 -11 348.297 72.7871  12
   2  14  11 451.428 67.0905   5
  -2  14 -12 1198.94 99.4348   6
  -2  14 -12 1171.29 87.2557   8
   2  14  12 1264.49 93.4066   5
  -2  14 -12 1059.41 93.7291  12
  -2  14 -13 1224.73 104.661   6
  -2  14 -13 1321.26 91.4490   8
  -2  14 -13 1231.64 100.983  12
  -2  14 -14 2867.96 133.244   8
  -2  14 -14 2924.42 141.103  12
  -2  14 -14 3078.77 148.796   6
  -2  14 -15 5041.28 177.146   8
  -2  14 -15 5222.92 194.007   6
  -2  14 -15 5329.25 190.762  12
  -2  14 -16 19458.0 438.896   8
  -2  14 -16 19199.5 444.947  12
  -2  14 -16 19731.0 459.097   6
  -2  14 -17 9765.27 282.065   6
  -2  14 -17 9445.39 261.439   8
  -2  14 -17 8799.67 257.810  12
  -2  14 -18 3841.09 149.982  12
  -2  14 -18 4011.01 157.171   8
  -2  14 -19 5936.69 190.237  12
  -2  14 -19 6629.28 203.559   8
  -2  14 -20 2121.26 112.410   8
  -2  14 -20 1883.13 96.3259  12
  -2  14 -21 174.407 57.8834   8
  -2  14 -22 4536.33 157.876   8
  -2  14 -23 1120.52 81.2336   7
  -2  14 -23 1156.15 81.1629   8
  -2  14 -23 1110.03 91.8229   6
  -2  14 -24 695.513 73.0546   6
  -2  14 -24 807.533 67.3754   8
  -2  14 -24 757.483 64.4432   7
  -2  14 -25 382.407 47.3621   7
  -2  14 -25 371.749 61.8972   6
  -2  14 -25 413.114 53.3142   8
  -2  14 -26 1568.73 77.0458   8
  -2  14 -26 1535.74 83.9693   6
  -2  14 -26 1471.93 66.3850   7
  -2  14 -27 1136.13 67.1277   6
  -2  14 -28 1654.34 71.2201   6
  -2  14 -29 3888.88 104.567   6
  -2 -15 -26 5245.64 135.110   8
  -2 -15 -25 1636.51 74.3527   8
  -2 -15 -24 159.946 41.2255   8
   2  15 -24 233.206 39.1055   7
   2  15 -23 1976.64 95.8320   6
  -2 -15 -23 1973.60 86.0956   6
   2  15 -23 2183.54 97.2842   7
   2  15 -22 1543.21 89.9485   6
   2  15 -22 1731.84 93.4761   7
  -2 -15 -22 1575.10 91.3951   8
  -2 -15 -22 1486.58 81.7782   6
   2  15 -21 20.6552 52.0602   6
  -2 -15 -21 17.3364 48.9289   8
   2  15 -21 21.8203 50.7741   7
   2  15 -20 3467.00 141.870   6
   2  15 -20 3161.34 141.845   7
  -2 -15 -20 3426.40 140.791   8
   2  15 -19 191.445 64.1255   6
  -2 -15 -19 218.213 63.1513   8
   2  15 -19 209.121 67.3648   7
   2  15 -18 5538.82 192.979   6
   2  15 -18 5325.66 175.135  12
   2  15 -18 5409.29 199.179   7
   2  15 -17 2451.66 138.201   7
   2  15 -17 2524.98 134.070   6
   2  15 -17 2429.55 119.012  12
   2  15 -16 12595.5 335.881   6
   2  15 -16 12747.3 342.341   7
   2  15 -16 12781.1 326.833  12
   2  15 -15 10350.2 288.424  12
   2  15 -15 10278.3 295.309   6
   2  15 -15 10265.1 304.681   7
   2  15 -14 9142.89 270.733   6
   2  15 -14 9197.05 282.679   7
   2  15 -14 8686.13 265.668  12
   2  15 -13 4964.95 190.256  12
   2  15 -13 5062.47 200.089   7
   2  15 -13 4720.66 190.209   6
   2  15 -12 4882.34 200.398   7
   2  15 -12 5081.35 196.846  12
   2  15 -12 5523.68 201.967   6
   2  15 -11 204.376 68.3988  12
   2  15 -11 224.401 73.3921   6
   2  15 -10 6250.72 223.484   6
   2  15 -10 6507.04 227.412  12
   2  15  -9 5304.35 200.964   6
   2  15  -9 5178.66 198.564  12
  -2  15   9 4891.56 166.114  12
   2  15  -9 5173.82 201.370   7
   2  15  -8 26188.6 571.760  12
  -2 -15  -8 25536.4 538.020  11
  -2  15   8 24335.9 529.030  12
   2  15  -8 25374.3 560.283   6
   2  15  -8 25004.4 563.908   7
   2  15  -7 21760.7 498.345   6
  -2  15   7 21261.1 471.720  12
  -2 -15  -7 21473.6 471.031  11
   2  15  -7 21424.8 505.275  12
   2  15  -7 21732.8 499.152   7
   2  15  -6 3302.36 155.625   7
  -2 -15  -6 3319.31 136.708  11
   2  15  -6 3315.63 162.442  12
  -2  15   6 3315.53 140.618  12
  -2 -15  -5 5513.84 181.180  11
   2  15  -5 5363.70 198.862   7
   2  15  -5 5614.21 211.433  12
  -2  15   5 5316.40 186.078  12
  -2 -15  -4 29401.8 603.446  11
  -2  15   4 29425.1 618.104  12
   2  15  -4 29879.9 629.477   7
  -2 -15  -3 5272.01 176.202  11
  -2  15   3 5605.36 192.573  12
   2  15  -3 5290.02 192.719   7
  -2 -15  -2 5800.48 181.962  11
   2  15  -2 5061.72 204.120  12
   2  15  -2 5532.69 195.680   7
  -2  15   2 5702.97 196.959  12
  -2 -15  -1 3803.10 142.606  11
   2  15  -1 3797.32 155.563   7
   2  15  -1 3554.71 166.762  12
  -2  15   1 3584.49 156.772  12
  -2 -15   0 6145.74 188.196  11
  -2  15   0 6109.39 207.704  12
   2  15   0 5649.63 210.641  12
   2  15   0 5519.92 193.720   7
  -2  15  -1 3795.47 161.166  12
   2  15   1 3719.14 167.411  12
   2  15   1 3772.87 151.833   7
  -2  15  -2 5959.12 206.564  12
   2  15   2 5731.86 209.332  12
   2  15   2 5557.82 187.464   7
  -2  15  -2 6086.92 197.635   6
   2  15   3 5307.78 195.355  12
  -2  15  -3 5202.94 184.258   6
   2  15   3 5117.96 173.802   7
  -2  15  -3 5610.52 198.972  12
  -2  15  -4 28673.0 622.784  12
  -2  15  -4 30187.3 613.263   6
   2  15   4 28594.8 589.226   7
   2  15   4 28509.7 618.580  12
  -2  15  -5 5327.16 188.100   6
   2  15   5 5413.12 195.956  12
   2  15   5 5318.34 169.592   7
  -2  15  -6 3132.19 144.460   6
   2  15   6 3420.92 152.479  12
  -2  15  -7 22109.8 487.503   6
   2  15   7 21263.6 486.083  12
  -2  15  -7 21392.9 495.969  12
   2  15   8 25592.3 553.678  12
  -2  15  -8 25751.7 554.403   6
  -2  15  -8 25054.7 566.961  12
  -2  15  -9 4925.90 186.454   6
  -2  15  -9 4825.65 191.212  12
  -2  15 -10 6661.22 226.709  12
  -2  15 -10 6551.72 217.511   6
  -2  15 -11 171.854 68.2111   6
  -2  15 -11 169.971 65.8886  12
   2  15  11 203.414 56.7420   5
  -2  15 -12 5565.96 201.189   6
   2  15  12 5369.71 193.593   5
  -2  15 -12 5515.62 200.061  12
  -2  15 -13 4615.28 180.394   6
  -2  15 -13 4779.41 184.409  12
  -2  15 -14 8811.29 266.667   6
  -2  15 -14 9116.21 253.016   8
  -2  15 -14 8831.56 264.733  12
  -2  15 -15 10266.1 274.834   8
  -2  15 -15 10288.8 289.601  12
  -2  15 -15 10577.0 299.604   6
  -2  15 -16 12290.4 326.759  12
  -2  15 -16 13071.3 319.593   8
  -2  15 -16 13135.3 344.137   6
  -2  15 -17 2282.66 133.997   6
  -2  15 -17 2259.92 117.202  12
  -2  15 -17 2361.31 118.970   8
  -2  15 -18 5839.61 189.506   8
  -2  15 -18 5636.20 200.210   6
  -2  15 -18 5691.05 185.908  12
  -2  15 -19 155.974 57.0925   8
  -2  15 -19 216.720 48.1619  12
  -2  15 -20 3509.29 135.412   8
  -2  15 -20 3241.53 123.236  12
  -2  15 -21 17.2579 49.2521   8
  -2  15 -22 1629.83 88.3682   8
  -2  15 -22 1734.34 97.8244   7
  -2  15 -23 2239.82 102.610   7
  -2  15 -24 130.248 52.8323   6
  -2  15 -24 151.169 40.5500   7
  -2  15 -25 1566.48 82.9136   6
  -2  15 -25 1542.18 70.6922   7
  -2  15 -26 5648.93 156.059   6
  -2  15 -27 5564.89 144.553   6
  -2  15 -28 1855.30 65.3339   6
  -2 -16 -25 3596.74 100.376   8
   2  16 -24 219.470 32.5497   7
  -2 -16 -24 207.271 34.8771   8
  -2 -16 -23 1043.03 63.2726   8
   2  16 -23 903.957 60.2141   7
  -2 -16 -22 2032.77 92.2615   8
   2  16 -22 2010.10 94.4896   7
  -2 -16 -21 327.018 47.2112   6
  -2 -16 -21 293.018 52.1741   8
   2  16 -21 293.777 53.1436   7
   2  16 -20 3145.10 130.909   6
  -2 -16 -20 3177.75 129.866   8
   2  16 -20 3163.67 133.306   7
   2  16 -19 2376.39 118.275   6
  -2 -16 -19 2522.27 120.585   8
   2  16 -19 2373.75 121.728   7
   2  16 -18 384.632 69.3146   6
   2  16 -18 348.314 69.0964   7
   2  16 -17 282.214 67.0753   6
   2  16 -17 288.751 53.9165  12
   2  16 -17 336.773 72.5395   7
   2  16 -17 302.212 53.9345   5
   2  16 -16 4060.81 156.911  12
   2  16 -16 3949.97 172.298   7
   2  16 -16 4088.10 166.290   6
   2  16 -15 11929.6 318.637   6
   2  16 -15 11868.5 327.487   7
   2  16 -15 11616.5 310.810  12
   2  16 -14 6290.33 211.771   6
   2  16 -14 5843.52 204.705  12
   2  16 -14 5844.02 220.179   7
   2  16 -13 16107.4 403.403   6
   2  16 -13 16501.2 403.183  12
   2  16 -13 15875.5 408.396   7
   2  16 -12 9870.71 287.650  12
   2  16 -12 9620.23 286.280   6
   2  16 -11 2370.38 135.645  12
   2  16 -11 2504.27 139.217   6
   2  16 -10 1021.23 99.2483  12
   2  16 -10 943.274 104.451   7
   2  16 -10 894.925 100.511   6
   2  16  -9 16342.6 401.911   7
   2  16  -9 15477.3 396.770  12
   2  16  -8 2547.12 147.204  12
  -2  16   8 2463.89 117.942  12
   2  16  -8 2703.97 148.606   7
   2  16  -7 4839.75 195.285   7
  -2 -16  -7 4695.49 171.404  11
  -2  16   7 4900.93 172.743  12
   2  16  -7 5051.98 200.838  12
  -2 -16  -6 12994.9 321.825  11
  -2  16   6 12994.7 325.959  12
   2  16  -6 12135.1 338.317   7
   2  16  -6 12360.6 351.138  12
  -2  16   5 11161.5 305.070  12
  -2 -16  -5 11983.7 302.471  11
   2  16  -5 11734.5 320.646   7
   2  16  -5 11481.4 331.808  12
  -2  16   4 18583.6 428.560  12
   2  16  -4 17392.4 429.412   7
   2  16  -3 20828.9 478.377   7
  -2  16   3 20724.8 476.484  12
  -2 -16  -2 9930.83 265.404  11
   2  16  -2 9742.86 296.396  12
   2  16  -2 9948.82 280.862   7
  -2  16   2 9789.95 282.731  12
   2  16  -1 4217.92 185.438  12
  -2 -16  -1 4236.32 156.783  11
   2  16  -1 4162.62 165.851   7
  -2  16   1 4546.11 176.967  12
   2  16   0 1572.31 114.589  12
  -2  16   0 1554.87 111.134  12
  -2 -16   0 1527.12 95.7905  11
   2  16   0 1333.34 95.2277   7
  -2 -16   1 4382.47 157.996  11
   2  16   1 4020.19 178.266  12
   2  16   1 3970.97 156.638   7
  -2  16  -1 4457.40 181.841  12
   2  16   2 10254.9 294.691  12
  -2  16  -2 9573.70 285.468  12
   2  16   2 9624.01 265.390   7
   2  16   3 20035.2 480.344  12
  -2  16  -3 21094.8 483.124  12
   2  16   3 20182.1 448.122   7
  -2  16  -4 18115.8 419.153   6
   2  16   4 17408.4 394.776   7
   2  16   4 17834.8 431.977  12
  -2  16  -4 17403.7 431.527  12
  -2  16  -5 11826.8 313.659   6
   2  16   5 11736.5 320.828  12
   2  16   6 12525.0 336.106  12
  -2  16  -6 12788.0 331.718   6
   2  16   7 4733.24 181.983  12
  -2  16  -7 5011.20 184.768   6
  -2  16  -7 4975.87 198.698  12
  -2  16  -8 2623.24 134.113   6
  -2  16  -8 2384.15 139.962  12
  -2  16  -9 15906.0 391.212   6
  -2  16  -9 15726.3 401.137  12
  -2  16 -10 851.270 92.9509   6
   2  16  10 911.351 89.0316   5
  -2  16 -10 963.365 100.714  12
  -2  16 -11 2342.18 132.623   6
   2  16  11 2364.72 127.194   5
  -2  16 -11 2364.42 137.051  12
  -2  16 -12 9362.75 275.538   6
   2  16  12 9353.21 268.820   5
  -2  16 -12 9396.36 280.806  12
  -2  16 -13 16448.3 404.715  12
  -2  16 -13 16342.0 401.437   6
  -2  16 -14 6028.47 208.707   6
  -2  16 -14 5484.17 200.450  12
  -2  16 -15 12154.2 320.253   6
  -2  16 -15 11475.6 309.417  12
  -2  16 -16 4208.54 174.627   6
  -2  16 -16 4305.42 164.889  12
  -2  16 -17 362.143 60.9029  12
  -2  16 -17 318.318 77.1656   6
  -2  16 -18 414.197 57.4149  12
  -2  16 -18 524.290 80.6713   6
  -2  16 -19 2221.98 102.324  12
  -2  16 -19 2506.47 125.766   6
  -2  16 -20 3208.24 135.610   7
  -2  16 -20 3081.03 112.719  12
  -2  16 -21 219.153 54.8426   7
  -2  16 -22 2158.09 100.637   7
  -2  16 -23 899.427 64.3690   7
  -2  16 -24 210.080 37.0007   7
  -2  16 -25 4151.46 122.957   6
  -2  16 -25 3788.27 106.429   7
  -2  16 -26 5324.27 137.218   6
  -2 -17 -23 5780.26 144.186   8
   2  17 -23 5846.38 147.380   7
  -2 -17 -22 365.179 41.4875   8
   2  17 -22 318.836 42.9926   7
  -2 -17 -21 2921.78 108.402   8
   2  17 -21 3163.14 116.566   7
  -2 -17 -20 981.580 61.3701   6
  -2 -17 -20 979.458 69.5457   8
   2  17 -20 1066.63 76.5441   7
   2  17 -19 950.255 78.8835   7
  -2 -17 -19 1092.66 75.7219   8
   2  17 -18 1301.06 93.0870   7
  -2 -17 -18 1373.09 86.8887   8
   2  17 -17 1889.52 111.957   7
   2  17 -16 1430.90 102.119   7
   2  17 -16 1158.98 84.8540   5
   2  17 -16 1319.47 86.9768  12
   2  17 -15 1165.44 98.7537   7
   2  17 -15 1206.04 91.0938  12
   2  17 -14 1504.36 102.345  12
   2  17 -14 1447.30 115.322   7
   2  17 -13 5984.84 208.058  12
   2  17 -12 7968.02 249.583  12
   2  17 -11 9979.17 291.733  12
   2  17 -10 18162.0 441.727  12
   2  17 -10 17978.0 442.505   7
   2  17  -9 115.884 73.2820  12
   2  17  -9 116.903 77.3166   7
   2  17  -8 3674.79 170.357  12
  -2  17   8 3142.84 133.012  12
   2  17  -8 3677.63 165.291   7
   2  17  -7 5284.90 207.747  12
   2  17  -7 5410.08 204.232   7
  -2  17   7 5019.18 176.903  12
   2  17  -6 192.319 74.3281   7
  -2 -17  -6 169.430 55.2809  11
   2  17  -6 163.214 81.7795  12
  -2  17   6 230.295 58.4890  12
  -2 -17  -5 1813.20 104.089  11
   2  17  -5 1841.67 118.843   7
  -2  17   5 1895.23 110.579  12
  -2 -17  -4 507.052 67.6662  11
   2  17  -4 746.373 88.5153   7
  -2  17   4 615.772 79.2477  12
   2  17  -3 8735.02 260.494   7
  -2 -17  -3 8816.05 245.477  11
   2  17  -2 4122.85 183.994  12
   2  17  -2 4253.11 169.604   7
  -2  17   2 4163.89 173.254  12
  -2 -17  -2 4312.24 159.392  11
  -2  17   1 1922.37 101.617   7
   2  17  -1 2180.20 137.066  12
  -2 -17  -1 2125.25 111.429  11
  -2  17   1 2018.47 124.531  12
   2  17  -1 1991.10 114.828   7
   2  17   0 12121.9 340.229  12
[truncated: 814,243 more chars]
